# Supplementary material for: Evaluating two live-attenuated vaccines against Salmonella enterica serovar Reading in turkeys: reduced tissue colonization and cecal tonsil transcriptome responses
Source: Front Vet Sci. 2024 Dec 19;11:1502303. doi: 10.3389/fvets.2024.1502303 (PMC11694450; doi:10.3389/fvets.2024.1502303)
Supplement: Supplementary file 4 [file Table_1.xlsx]

## Sheet: MR to MM at 2 DPI
Supplementary Table 1.1. Differentially expressed genes in the cecal tonsil transcriptome in the M/R group compared to the M/M group at 2 DPI.
Merged Gene Name	Base Mean	Log2 Fold Change	Standard Error	Test Statistic	p-value	FDR-adjusted p-value	Turkey Gene Name	Turkey Gene ID	Turkey Gene Description	Chicken Ortholog Name	Chicken Ortholog ID	Chicken Ortholog Description	Coverage	E value	% Identity
SCNN1B	64.9467	-4.17484	0.902231	-4.62724	3.70567e-06	0.00314617	SCNN1B	100543688	sodium channel epithelial 1 beta subunit
LOC104909811	15.9695	-3.82078	0.990103	-3.85897	0.000113865	0.0092372	LOC104909811	104909811	uncharacterized LOC104909811
LOC104909824	86.9205	-3.59501	0.849485	-4.23199	2.31638e-05	0.00688536	LOC104909824	104909824	amine sulfotransferase-like
SLC13A1	2227.6	-3.33335	0.753909	-4.42143	9.80517e-06	0.00461763	SLC13A1	100543345	solute carrier family 13 member 1
LOC104912373	1042.45	-3.24792	0.765818	-4.24112	2.22409e-05	0.00681415	LOC104912373	104912373	sulfotransferase 6B1-like	LOC427933	427933	sulfotransferase 6B1-like	99	0	95
SLC10A2	2839.93	-3.08311	0.668112	-4.61466	3.93732e-06	0.00314617	SLC10A2	100539237	solute carrier family 10 member 2
LOC100539904	1007.01	-2.89405	0.742429	-3.89808	9.69588e-05	0.00902072	LOC100539904	100539904	amine sulfotransferase-like
AQP8	20899.8	-2.88042	0.726808	-3.96312	7.3978e-05	0.00869656	AQP8	100538800	aquaporin 8
SLC51B	1082.41	-2.77677	0.588339	-4.71967	2.36223e-06	0.0031012	SLC51B	100541571	solute carrier family 51 beta subunit
CIDEC	143.306	-2.70029	0.573974	-4.70456	2.54415e-06	0.0031012	LOC100543168	100543168	cell death activator CIDE-3	CIDEC	100859733	cell death inducing DFFA like effector c	86	0	93
LOC104911921	205.534	-2.60394	0.715699	-3.63831	0.000274431	0.0109834	LOC104911921	104911921	protein FAM13A-like	LOC100857497	100857497	protein FAM13A-like	41	0	91
SLC13A2	521.369	-2.55827	0.762623	-3.35457	0.00079488	0.0150158	SLC13A2	104913845	solute carrier family 13 member 2
GGT2	124.348	-2.50925	0.535532	-4.68553	2.79231e-06	0.0031012	LOC104913555	104913555	glutathione hydrolase 1 proenzyme-like	GGT2	416945	gamma-glutamyltransferase 2	61	0	90
SLC37A2	11477.7	-2.48704	0.627028	-3.9664	7.29661e-05	0.00869656	SLC37A2	100543075	solute carrier family 37 member 2
SLC5A12	145.503	-2.39438	0.918472	-2.60692	0.00913603	0.0460952	SLC5A12	100548543	solute carrier family 5 member 12
LOC100549453	168.701	-2.32005	0.719321	-3.22533	0.0012583	0.0182123	LOC100549453	100549453	coagulation factor X-like	LOC771012	771012	coagulation factor X-like	99	0	93
LOC104916257	20.0576	-2.29647	0.785634	-2.92308	0.00346587	0.0278305	LOC104916257	104916257	protein S100-A9	LOC101747386	101747386	protein S100-A9-like	92	0	91
LOC104913261	725.882	-2.29518	0.609813	-3.76374	0.000167393	0.0099262	LOC104913261	104913261	pancreatic secretory trypsin inhibitor-like	LOC101749216	101749216	uncharacterized LOC101749216	94	5e-175	92
SLC16A9	9373.93	-2.28477	0.61887	-3.69185	0.00022263	0.0107194	SLC16A9	100547580	solute carrier family 16 member 9
CREB3L3	2313.04	-2.18858	0.576611	-3.79559	0.000147293	0.0099262	CREB3L3	100551184	cAMP responsive element binding protein 3 like 3
LOC104910832	265.193	-2.16946	0.651171	-3.33163	0.000863402	0.0154987	LOC104910832	104910832	uncharacterized LOC104910832
LOC104912130	20.6282	-2.14413	0.69492	-3.08544	0.0020325	0.0221373	LOC104912130	104912130	uncharacterized LOC104912130
CYP2AC2	240.123	-2.12225	0.706443	-3.00414	0.00266335	0.0247298	LOC100548433	100548433	cytochrome P450 2K6-like	CYP2AC2	107049058	cytochrome P450, family 2, subfamily AC, polypeptide 2	93	0	94
LOC100544448	20228.3	-2.12183	0.573567	-3.69935	0.000216149	0.0105342	LOC100544448	100544448	cytochrome P450 2C9-like
LOC116216318	21.763	-2.12001	0.666094	-3.18274	0.00145888	0.0192053	LOC116216318	116216318	uncharacterized LOC116216318	LOC107052902	107052902	uncharacterized LOC107052902	57	0	90
LOC104915360	34.9131	-2.11179	0.686061	-3.07814	0.00208297	0.0222067	LOC104915360	104915360	uncharacterized LOC104915360
SLC26A3	34765.4	-2.09693	0.566907	-3.6989	0.000216537	0.0105342	SLC26A3	100547554	solute carrier family 26 member 3
DNAJC22	229.61	-2.09388	0.541776	-3.86485	0.000111155	0.0092372	DNAJC22	104916075	DnaJ heat shock protein family (Hsp40) member C22
LOC104915393	128.04	-2.08577	0.531071	-3.92748	8.58392e-05	0.00869656	LOC104915393	104915393	polycystic kidney disease and receptor for egg jelly-related protein-like
GGT2	792.646	-2.07341	0.469107	-4.4199	9.8745e-06	0.00461763	LOC100546423	100546423	glutathione hydrolase 1 proenzyme	GGT2	416945	gamma-glutamyltransferase 2	82	0	94
XPNPEP2	2883.31	-2.0648	0.534483	-3.86317	0.000111925	0.0092372	XPNPEP2	100543255	X-prolyl aminopeptidase 2
FABP2	6997.37	-2.06152	0.631473	-3.26462	0.00109613	0.0169817	FABP2	100539243	fatty acid binding protein 2
LOC116216571	31.0782	-2.05043	0.534096	-3.83906	0.000123507	0.00950491	LOC116216571	116216571	uncharacterized LOC116216571
PKDREJ	311.056	-2.03399	0.541646	-3.7552	0.000173201	0.0099262	PKDREJ	104912478	polycystin family receptor for egg jelly
LOC104916169	1284.75	-2.02489	0.685125	-2.9555	0.0031216	0.0265727	LOC104916169	104916169	butyrophilin subfamily 3 member A2-like
FBXL13	14.4398	-2.01833	0.509541	-3.96108	7.46122e-05	0.00869656	FBXL13	100544163	F-box and leucine rich repeat protein 13
ACE	42137.7	-2.00053	0.595528	-3.35925	0.00078154	0.0149299	ACE	100542100	angiotensin I converting enzyme
SLC16A5	4009.86	-1.99499	0.588451	-3.39024	0.000698322	0.0143526	SLC16A5	100542553	solute carrier family 16 member 5
PRDX6	14843	-1.99017	0.418938	-4.7505	2.02911e-06	0.0031012	PRDX6	100539560	peroxiredoxin 6
PIPOX	462.398	-1.97903	0.658019	-3.00755	0.0026336	0.0245904	PIPOX	100540414	pipecolic acid and sarcosine oxidase
LOC100545478	83.9061	-1.97549	0.455327	-4.33863	1.43375e-05	0.00550765	LOC100545478	100545478	keratin, type II cytoskeletal cochleal-like	LOC426897	426897	keratin, type II cuticular Hb4-like	31	0	92
FGF4	15.7074	-1.97504	0.705461	-2.79964	0.00511594	0.0334844	FGF4	100540226	fibroblast growth factor 4
OBSCN	319.653	-1.97385	0.459636	-4.29438	1.75186e-05	0.00598664	OBSCN	100548956	obscurin, cytoskeletal calmodulin and titin-interacting RhoGEF
ADIRF	8.58401	-1.96303	0.556344	-3.52844	0.000418015	0.0121204	ADIRF	104911884	adipogenesis regulatory factor
OTOP2	3866.51	-1.94369	0.746335	-2.60431	0.00920602	0.0462753	OTOP2	100541476	otopetrin 2
LOC104911664	20.9267	-1.94275	0.728426	-2.66705	0.00765213	0.0416021	LOC104911664	104911664	uncharacterized LOC104911664
ADGRG4	6132.1	-1.94266	0.566258	-3.43069	0.000602041	0.0137157	ADGRG4	100549475	adhesion G protein-coupled receptor G4
SLC2A9	1994.52	-1.92671	0.64911	-2.96824	0.00299512	0.0261283	LOC104910831	104910831	uncharacterized LOC104910831	SLC2A9	422843	solute carrier family 2 member 9	47	4e-128	97
SLC30A2	38.6405	-1.91855	0.509745	-3.76375	0.000167382	0.0099262	SLC30A2	100539683	solute carrier family 30 member 2
SLC22A13	20681	-1.91583	0.673817	-2.84324	0.00446569	0.0315453	LOC100543156	100543156	solute carrier family 22 member 13-like	SLC22A13	420423	solute carrier family 22 member 13	99	0	94
HAPLN4	13.0024	-1.91534	0.553359	-3.4613	0.000537569	0.0130353	HAPLN4	100546067	hyaluronan and proteoglycan link protein 4
PDK4	3291.84	-1.91225	0.600193	-3.18606	0.00144227	0.0191795	PDK4	100540747	pyruvate dehydrogenase kinase 4
LOC116216840	582.242	-1.90657	0.587678	-3.24425	0.00117761	0.0176016	LOC116216840	116216840	uncharacterized LOC116216840
LOC116217583	27.6218	-1.89051	0.515681	-3.66605	0.000246328	0.0107907	LOC116217583	116217583	uncharacterized LOC116217583
BEST4	4758.6	-1.88392	0.680583	-2.7681	0.00563847	0.0351168	BEST4	100545686	bestrophin 4
LOC104914227	334.009	-1.87375	0.707777	-2.64737	0.00811199	0.0429018	LOC104914227	104914227	uncharacterized LOC104914227
LOC104911955	25201.6	-1.87139	0.604752	-3.09447	0.00197163	0.0219222	LOC104911955	104911955	cytochrome P450 2H2
LOC116217154	22.8499	-1.87097	0.549906	-3.40234	0.000668114	0.0141914	LOC116217154	116217154	uncharacterized LOC116217154
LOC104914508	15.5394	-1.86569	0.605992	-3.07873	0.00207882	0.0222067	LOC104914508	104914508	uncharacterized LOC104914508
SLC20A1	11968.9	-1.85914	0.462389	-4.02073	5.80177e-05	0.00866365	SLC20A1	100538400	solute carrier family 20 member 1
SELENOP	24510.6	-1.84884	0.446523	-4.14053	3.4651e-05	0.00736454	SELENOP	100547086	selenoprotein P
ACE2	28108.5	-1.84473	0.546361	-3.37639	0.000734434	0.0145581	ACE2	100541186	angiotensin I converting enzyme 2
LOC104916606	33.0225	-1.84416	0.559107	-3.2984	0.000972364	0.0162466	LOC104916606	104916606	polycystic kidney disease and receptor for egg jelly-related protein-like
LOC104915610	323.727	-1.8362	0.613507	-2.99295	0.00276297	0.0251196	LOC104915610	104915610	cytochrome P450 2C9-like
MME	5001.7	-1.83501	0.493382	-3.71925	0.000199813	0.0105342	MME	100544190	membrane metalloendopeptidase
OCSTAMP	233.035	-1.82947	0.666087	-2.7466	0.00602163	0.0364208	OCSTAMP	104914051	osteoclast stimulatory transmembrane protein
WDR72	293.148	-1.81176	0.6208	-2.91843	0.00351799	0.0280586	LOC100538950	100538950	WD repeat-containing protein 72	WDR72	427497	WD repeat domain 72	33	0	96
LY6CLEL	202.105	-1.79203	0.659462	-2.71741	0.00657957	0.0382338	LOC100541044	100541044	lymphocyte antigen 6E-like	LY6CLEL	420301	lymphocyte antigen 6 complex, locus E-like	92	0	90
SLC22A4	1468.35	-1.79155	0.403509	-4.43993	8.99879e-06	0.00461453	LOC100547540	100547540	solute carrier family 22 member 4	SLC22A4	416327	solute carrier family 22 member 4	99	0	90
APOA4	178.476	-1.78448	0.455037	-3.92162	8.79557e-05	0.00876171	APOA4	100542345	apolipoprotein A4
SLC2A9	1296.24	-1.78327	0.627187	-2.84328	0.0044652	0.0315453	LOC104910849	104910849	solute carrier family 2, facilitated glucose transporter member 9-like	SLC2A9	422843	solute carrier family 2 member 9	90	0	97
LOC104912003	11.1847	-1.77887	0.530303	-3.35445	0.000795238	0.0150158	LOC104912003	104912003	uncharacterized LOC104912003
KRT40	24000.4	-1.77796	0.43555	-4.08211	4.46285e-05	0.00800052	LOC100542253	100542253	keratin, type I cytoskeletal 20	KRT40	420045	keratin 40	98	0	91
SPTSSB	1443	-1.77734	0.495705	-3.58548	0.000336458	0.0114523	SPTSSB	100538639	serine palmitoyltransferase small subunit B
KHDRBS2	12.0393	-1.77099	0.681417	-2.59898	0.00935023	0.0465993	LOC104909951	104909951	uncharacterized LOC104909951	KHDRBS2	428643	KH RNA binding domain containing, signal transduction associated 2	100	0	93
TAT	96.5305	-1.76528	0.47349	-3.72823	0.000192832	0.010479	TAT	100549583	tyrosine aminotransferase
CA4	19873.5	-1.76521	0.618518	-2.85393	0.00431818	0.0309661	CA4	104913923	carbonic anhydrase 4
CYP4B7	17077	-1.76273	0.59349	-2.97011	0.00297696	0.0260858	LOC100538588	100538588	cytochrome P450 4B1-like	CYP4B7	424618	cytochrome P450, family 4, subfamily B, polypeptide 7	98	0	93
FCGBP	14694.4	-1.75887	0.564919	-3.11348	0.00184892	0.0214881	LOC100548148	100548148	IgGFc-binding protein-like	FCGBP	424904	Fc fragment of IgG binding protein	99	0	95
NT5DC4	95.1283	-1.75863	0.431054	-4.07983	4.50687e-05	0.00800052	LOC100548071	100548071	cytosolic purine 5'-nucleotidase	NT5DC4	100858617	5'-nucleotidase domain containing 4	98	0	93
SLC3A1	5959.5	-1.75382	0.551397	-3.18068	0.00146928	0.0192808	LOC104916787	104916787	neutral and basic amino acid transport protein rBAT-like	SLC3A1	428569	solute carrier family 3 member 1	78	0	95
SPTBN5	2329.63	-1.75023	0.535939	-3.26573	0.00109182	0.0169744	LOC100548031	100548031	spectrin beta chain, non-erythrocytic 5	SPTBN5	423225	spectrin beta, non-erythrocytic 5	86	0	97
LOC104910194	1184.72	-1.75014	0.593978	-2.94646	0.0032143	0.0268971	LOC104910194	104910194	uncharacterized LOC104910194
CYLY	1981.36	-1.74772	0.657272	-2.65905	0.0078362	0.0421074	LOC100550886	100550886	cystathionine beta-synthase-like	CYLY	418544	cysteine lyase	97	0	93
MEP1A	41254.4	-1.74503	0.601967	-2.89889	0.00374491	0.0288926	MEP1A	100550277	meprin A subunit alpha
SLC15A1	18714.1	-1.74405	0.567738	-3.07193	0.00212678	0.0224024	SLC15A1	100303666	solute carrier family 15 member 1
ANKRD9	345.927	-1.74362	0.443875	-3.92817	8.55947e-05	0.00869656	ANKRD9	104911268	ankyrin repeat domain 9
CABP4	11.2675	-1.73622	0.474209	-3.6613	0.000250939	0.0107907	CABP4	100541488	calcium binding protein 4
LOC116217641	244.125	-1.72904	0.635364	-2.72134	0.00650176	0.037943	LOC116217641	116217641	salivary glue protein Sgs-3-like
DPEP1	12636.5	-1.72393	0.494808	-3.48404	0.000493908	0.0126466	DPEP1	100545493	dipeptidase 1
SLC1A1	23807.6	-1.72278	0.567712	-3.0346	0.00240854	0.0237941	SLC1A1	104915008	solute carrier family 1 member 1
PDE9A	1355.74	-1.72025	0.560746	-3.06779	0.00215648	0.0225948	LOC100549810	100549810	high affinity cGMP-specific 3',5'-cyclic phosphodiesterase 9A	PDE9A	418538	phosphodiesterase 9A	29	0	98
PAPSS2	7517.52	-1.71741	0.444887	-3.86032	0.00011324	0.0092372	PAPSS2	100540947	3'-phosphoadenosine 5'-phosphosulfate synthase 2
LOC104913922	143.991	-1.70974	0.56025	-3.05174	0.00227519	0.0231674	LOC104913922	104913922	uncharacterized LOC104913922
CYP3A37	24228.9	-1.70128	0.544428	-3.12489	0.00177872	0.0211565	CYP3A37	678669	cytochrome P450 3A37
PLA2G12B	1101.46	-1.69188	0.540873	-3.12806	0.00175967	0.0210209	PLA2G12B	100546810	phospholipase A2 group XIIB
CLTRN	23792	-1.69032	0.544186	-3.10614	0.0018955	0.0216417	CLTRN	104909280	collectrin, amino acid transport regulator
CHST11	2142.8	-1.6812	0.443331	-3.79221	0.000149313	0.0099262	CHST11	100543037	carbohydrate sulfotransferase 11
SLC25A48	385.541	-1.67524	0.473553	-3.5376	0.000403776	0.0120793	SLC25A48	100540241	solute carrier family 25 member 48
KLKB1	77.0535	-1.67019	0.464826	-3.59314	0.000326717	0.0114523	LOC100549617	100549617	coagulation factor XI	KLKB1	422723	kallikrein B1	97	0	90
LOC100544098	64.6187	-1.6678	0.531593	-3.13736	0.00170478	0.0206221	LOC100544098	100544098	sulfate transporter	LOC100859549	100859549	sulfate transporter-like	96	0	91
SMIM24	4338.33	-1.6589	0.484426	-3.42447	0.000615997	0.0138036	SMIM24	104914650	small integral membrane protein 24
GPRC5A	680.406	-1.65135	0.489797	-3.37149	0.000747633	0.0146013	LOC100540823	100540823	retinoic acid-induced protein 3-like	GPRC5A	417960	G protein-coupled receptor class C group 5 member A	97	0	93
AXDND1	15.3083	-1.64351	0.492034	-3.34023	0.000837089	0.015303	LOC104912386	104912386	axonemal dynein light chain domain-containing protein 1-like	AXDND1	100858527	axonemal dynein light chain domain containing 1	96	0	94
LOC104916909	18.0715	-1.6412	0.531692	-3.08675	0.00202355	0.0221012	LOC104916909	104916909	cytochrome P450 2C31-like
WDR72	258.807	-1.64081	0.636044	-2.57971	0.00988842	0.0480233	LOC104912808	104912808	WD repeat-containing protein 72-like	WDR72	427497	WD repeat domain 72	33	0	96
LOC104913381	23.3628	-1.63785	0.50702	-3.23034	0.00123642	0.0180832	LOC104913381	104913381	putative short-chain dehydrogenase/reductase family 42E member 2
GLDC	244.543	-1.63286	0.551498	-2.96077	0.00306866	0.0263813	LOC104915015	104915015	uncharacterized LOC104915015	GLDC	374222	glycine decarboxylase	93	9e-146	98
LOC104914865	50291.9	-1.62659	0.443219	-3.66994	0.000242612	0.0107907	LOC104914865	104914865	selenoprotein P pseudogene
LOC104909601	12.0425	-1.62606	0.531058	-3.06192	0.0021992	0.0228269	LOC104909601	104909601	uncharacterized LOC104909601	LOC124417818	124417818	uncharacterized LOC124417818	28	0	91
ENPEP	96739	-1.62496	0.571479	-2.84342	0.00446315	0.0315453	ENPEP	100542582	glutamyl aminopeptidase
TLDC2	560.189	-1.61629	0.481638	-3.35581	0.000791322	0.0150073	TLDC2	100538705	TBC/LysM-associated domain containing 2
FRK	1370.94	-1.61582	0.44447	-3.63539	0.000277559	0.0110094	LOC104909843	104909843	tyrosine-protein kinase FRK-like	FRK	421747	fyn related Src family tyrosine kinase	84	0	94
SLC3A1	7549.1	-1.61566	0.544288	-2.96838	0.00299371	0.0261283	SLC3A1	100545774	solute carrier family 3 member 1
OSGIN1	11498.8	-1.6146	0.449284	-3.59371	0.000325999	0.0114523	OSGIN1	100540857	oxidative stress induced growth inhibitor 1
LOC104915488	1737.93	-1.61295	0.560181	-2.87934	0.00398505	0.029837	LOC104915488	104915488	platelet glycoprotein Ib alpha chain-like	FCGBP	424904	Fc fragment of IgG binding protein	81	0	94
SLC27A2	2009.06	-1.60343	0.471067	-3.40384	0.000664467	0.0141914	LOC104917171	104917171	very long-chain acyl-CoA synthetase-like	SLC27A2	426354	solute carrier family 27 member 2	65	0	91
GPRC6A	12.4849	-1.60341	0.569305	-2.81644	0.00485585	0.0328272	GPRC6A	100538668	G protein-coupled receptor class C group 6 member A
LOC104916225	103.814	-1.60016	0.57749	-2.77088	0.00559045	0.034992	LOC104916225	104916225	uncharacterized protein PB18E9.04c-like
SPTBN5	19484	-1.59627	0.515728	-3.09517	0.00196699	0.0219222	LOC100547880	100547880	spectrin beta chain, non-erythrocytic 5	SPTBN5	423225	spectrin beta, non-erythrocytic 5	98	0	96
SLC2A9	22503.3	-1.59528	0.620113	-2.57256	0.0100951	0.0484574	SLC2A9	100544286	solute carrier family 2 member 9
LOC421965	1401.21	-1.59378	0.496622	-3.20924	0.00133086	0.0187397	LOC100542678	100542678	b(0,+)-type amino acid transporter 1-like	LOC421965	421965	B(0,+)-type amino acid transporter 1-like	75	0	97
LOC104917490	12.1592	-1.58651	0.567283	-2.79668	0.00516312	0.0335536	LOC104917490	104917490	uncharacterized LOC104917490
GJB1	898.64	-1.58395	0.402117	-3.93903	8.18123e-05	0.00869656	GJB1	100547367	gap junction protein beta 1
CHST4	7976.74	-1.58332	0.480171	-3.29741	0.00097582	0.0162667	CHST4	100550658	carbohydrate sulfotransferase 4
SCT	31.462	-1.58076	0.527661	-2.9958	0.0027373	0.0249958	SCT	100543463	secretin
SLC36A1	3839.38	-1.57824	0.481101	-3.28048	0.00103631	0.0165973	LOC100547338	100547338	proton-coupled amino acid transporter 1	SLC36A1	770250	solute carrier family 36 member 1	99	0	91
LOC104911510	123.933	-1.57721	0.525048	-3.00394	0.0026651	0.0247298	LOC104911510	104911510	uncharacterized LOC104911510
GLDC	5821.22	-1.57344	0.530174	-2.96778	0.00299962	0.0261388	GLDC	100550110	glycine decarboxylase
SGK1	3599.95	-1.57262	0.390588	-4.0263	5.66617e-05	0.00866365	SGK1	100541500	serum/glucocorticoid regulated kinase 1
LOC109367643	159.313	-1.57259	0.441111	-3.56506	0.000363776	0.0117451	LOC109367643	109367643	uncharacterized LOC109367643
LEAP2	328.436	-1.5696	0.527584	-2.97506	0.00292927	0.0258549	LEAP2	109370145	liver enriched antimicrobial peptide 2
LOC100540178	34.4237	-1.56928	0.49818	-3.15003	0.00163252	0.0201317	LOC100540178	100540178	dimethylaniline monooxygenase [N-oxide-forming] 5-like	LOC100857694	100857694	flavin containing monooxygenase 5	60	0	94
LOC104915320	50.7518	-1.56683	0.457427	-3.42531	0.000614101	0.0138036	LOC104915320	104915320	uncharacterized LOC104915320
PDE9A	2426.75	-1.5647	0.554361	-2.82252	0.00476474	0.0326028	PDE9A	104914528	phosphodiesterase 9A
SLC51A	1782.23	-1.56448	0.458687	-3.41079	0.000647749	0.0141365	SLC51A	100551219	solute carrier family 51 alpha subunit
CIDEA	15509.2	-1.56234	0.507184	-3.08041	0.00206714	0.0221918	CIDEA	100546445	cell death inducing DFFA like effector a
ACMSD	282.484	-1.55782	0.467215	-3.33427	0.000855225	0.0154602	ACMSD	100540076	aminocarboxymuconate semialdehyde decarboxylase
CHDSD	969.233	-1.55583	0.550623	-2.82557	0.00471964	0.0324322	LOC100540386	100540386	D-threo-3-hydroxyaspartate dehydratase-like	CHDSD	100499421	chicken D-serine dehydratase	66	0	91
LOC104916633	5520.59	-1.55347	0.494098	-3.14405	0.00166626	0.0203506	LOC104916633	104916633	estradiol 17-beta-dehydrogenase 2-like
FRK	3870.41	-1.55343	0.426599	-3.64144	0.000271121	0.0109834	LOC100540680	100540680	tyrosine-protein kinase FRK	FRK	421747	fyn related Src family tyrosine kinase	88	0	95
SEMA5B	32.32	-1.54481	0.429691	-3.59518	0.000324167	0.0114523	LOC104911805	104911805	semaphorin-5B-like	SEMA5B	424248	semaphorin 5B	86	8e-179	99
SHROOM3	10.9105	-1.54245	0.429189	-3.59388	0.000325789	0.0114523	LOC116216543	116216543	uncharacterized LOC116216543	SHROOM3	422636	shroom family member 3	41	1e-76	93
LOC116216178	13.2533	-1.53899	0.510648	-3.01379	0.00258009	0.0243932	LOC116216178	116216178	uncharacterized LOC116216178
LOC104912523	7579.11	-1.53886	0.537601	-2.86246	0.0042036	0.030501	LOC104912523	104912523	zonadhesin-like	FCGBP	424904	Fc fragment of IgG binding protein	87	0	94
AMN	571.396	-1.53723	0.455718	-3.3732	0.000743002	0.0145891	AMN	104911244	amnion associated transmembrane protein
LOC109365778	12.3915	-1.53647	0.474034	-3.24127	0.00118998	0.0176953	LOC109365778	109365778	uncharacterized LOC109365778	LOC107052842	107052842	uncharacterized LOC107052842	22	0	96
LOC104915621	12320.7	-1.53492	0.472378	-3.24935	0.0011567	0.0174648	LOC104915621	104915621	tetratricopeptide repeat protein 38-like
SULT1C4	17009.8	-1.53087	0.493819	-3.10007	0.00193474	0.0217813	SULT1C4	100545251	sulfotransferase family 1C member 4
LOC104911734	33.0631	-1.53071	0.549255	-2.78689	0.00532172	0.0341027	LOC104911734	104911734	uncharacterized LOC104911734
FTCD	20752.6	-1.51418	0.436357	-3.47005	0.000520362	0.0128072	FTCD	100547304	formimidoyltransferase cyclodeaminase
GPT2	166.062	-1.51253	0.485908	-3.11278	0.00185332	0.0214945	LOC104912938	104912938	uncharacterized LOC104912938	GPT2	415746	glutamic--pyruvic transaminase	88	1e-67	98
MT2A	16734.2	-1.51056	0.4772	-3.16548	0.00154829	0.0197227	MT2A	678662	uncharacterized MT2A
PLB1	2276.08	-1.50838	0.498418	-3.02633	0.00247546	0.0239721	PLB1	100546393	phospholipase B1
KY	1721.27	-1.50701	0.496047	-3.03804	0.00238119	0.0236919	KY	100538483	kyphoscoliosis peptidase
SLC13A3	15.6494	-1.507	0.458446	-3.2872	0.00101188	0.0165529	SLC13A3	100540145	solute carrier family 13 member 3
FABP6	24678.3	-1.50643	0.578566	-2.60372	0.00922172	0.0462753	FABP6	100541984	fatty acid binding protein 6
SPINK4	25.0936	-1.5061	0.363627	-4.14187	3.44479e-05	0.00736454	LOC104915332	104915332	serine peptidase inhibitor Kazal type 4	SPINK4	768734	serine peptidase inhibitor, Kazal type 4	94	1e-151	91
LOC100551424	1126.55	-1.50294	0.448141	-3.35373	0.000797315	0.0150247	LOC100551424	100551424	rho-related GTP-binding protein RhoF-like
LOC104910632	11.0186	-1.49994	0.41017	-3.65688	0.000255303	0.0108048	LOC104910632	104910632	uncharacterized LOC104910632
LOC104913123	12.3588	-1.49851	0.539804	-2.77603	0.00550269	0.0346502	LOC104913123	104913123	maestro heat-like repeat-containing protein family member 6
XKRX	723.507	-1.49836	0.446124	-3.35862	0.000783332	0.0149354	LOC109369039	109369039	uncharacterized LOC109369039	XKRX	771005	XK related, X-linked	89	0	90
PDZK1P1	28.1714	-1.49744	0.438123	-3.41785	0.00063117	0.0139905	LOC104916616	104916616	uncharacterized LOC104916616	PDZK1P1	418460	PDZ domain containing 1 pseudogene 1	49	0	96
SLC28A2	2967.12	-1.49431	0.476735	-3.13446	0.00172168	0.020737	LOC100550554	100550554	sodium/nucleoside cotransporter 1	SLC28A2	415338	solute carrier family 28 (sodium-coupled nucleoside transporter), member 2	83	0	95
C1H3orf85	1407.73	-1.4883	0.519884	-2.86276	0.00419966	0.030501	C1H3orf85	116217352	chromosome 1 C3orf85 homolog
SEMA5B	139.957	-1.48638	0.377746	-3.93487	8.32409e-05	0.00869656	LOC109368602	109368602	semaphorin-5B-like	SEMA5B	424248	semaphorin 5B	90	0	98
LOC104915473	1528.78	-1.48407	0.533645	-2.781	0.0054192	0.0344171	LOC104915473	104915473	UDP-glucuronosyltransferase 1-9-like	LOC101749599	101749599	UDP-glucuronosyltransferase 1-9-like	90	0	90
IGSF21	385.644	-1.4765	0.435561	-3.38988	0.000699243	0.0143526	IGSF21	100543694	immunoglobin superfamily member 21
DM5L	2719.94	-1.47556	0.379844	-3.88466	0.000102473	0.00916561	LOC100540025	100540025	dimethylaniline monooxygenase [N-oxide-forming] 5-like	DM5L	100857724	dimethylaniline monooxygenase [N-oxide-forming] 5-like	88	0	95
C4H4orf17	110.465	-1.47156	0.405141	-3.63223	0.000280984	0.0110652	C4H4orf17	104910730	chromosome 4 C4orf17 homolog
C21H17orf97	29.7777	-1.47055	0.367233	-4.00442	6.21711e-05	0.00869656	C21H17orf97	104913939	chromosome 21 C17orf97 homolog
AQP7	128.051	-1.46745	0.407737	-3.59902	0.000319418	0.0114258	LOC100547762	100547762	aquaporin-7-like	AQP7	426892	aquaporin 7	41	0	93
NGEF	2057.97	-1.46487	0.498319	-2.93962	0.0032861	0.02716	NGEF	100546967	neuronal guanine nucleotide exchange factor
C5H15orf62	81.7828	-1.46357	0.465481	-3.1442	0.00166539	0.0203506	C5H15orf62	104910960	chromosome 5 C15orf62 homolog
MT3	601.853	-1.4634	0.484075	-3.02308	0.00250213	0.0240861	LOC104912995	104912995	uncharacterized LOC104912995	MT3	770592	metallothionein 3	88	7e-138	91
HHLA2	2435.47	-1.46111	0.497559	-2.93656	0.00331874	0.0272901	HHLA2	104913739	HERV-H LTR-associating 2
PDZK1IP1	6931.38	-1.4594	0.463994	-3.1453	0.00165919	0.0203337	PDZK1IP1	104912456	PDZK1 interacting protein 1
CYP4A22	12872.8	-1.45662	0.466225	-3.12429	0.00178237	0.0211858	LOC100538434	100538434	cytochrome P450 4B1-like	CYP4A22	771974	cytochrome P450 family 4 subfamily A member 22	99	0	92
MALL	571.654	-1.45616	0.413526	-3.52132	0.000429405	0.0121699	MALL	100542829	mal, T cell differentiation protein like
LOC116216907	190.45	-1.45581	0.519688	-2.80131	0.00508958	0.0334089	LOC116216907	116216907	uncharacterized LOC116216907
LOC100548568	50.4145	-1.45308	0.522544	-2.78078	0.00542288	0.0344282	LOC100548568	100548568	peptide methionine sulfoxide reductase MsrA 1-like	LOC101749201	101749201	peptide methionine sulfoxide reductase MsrA-like	100	0	92
SLC27A2	5710.08	-1.45285	0.468075	-3.1039	0.00190991	0.0216816	SLC27A2	104917212	solute carrier family 27 member 2
MYO15A	55.9262	-1.45223	0.489823	-2.96481	0.00302873	0.0262536	MYO15A	100545229	myosin XVA
GDPD2	1732.56	-1.45033	0.534485	-2.71351	0.00665755	0.0384119	GDPD2	100544970	glycerophosphodiester phosphodiesterase domain containing 2
ANPEP	148772	-1.446	0.542061	-2.6676	0.00763947	0.0415924	ANPEP	100303689	alanyl aminopeptidase, membrane
TMIGD1	26582.8	-1.44283	0.512364	-2.81602	0.00486221	0.0328272	TMIGD1	100545188	transmembrane and immunoglobulin domain containing 1
LOC109363691	2126.08	-1.4401	0.495529	-2.90618	0.00365873	0.0284691	LOC109363691	109363691	interferon-induced transmembrane protein 3-like
SLC7A9	20637	-1.43543	0.453639	-3.16425	0.00155481	0.019727	SLC7A9	100541772	solute carrier family 7 member 9
GSTA1.1	10398.5	-1.43162	0.443908	-3.22503	0.00125959	0.0182123	GSTA1.1	100379158	glutathione S-transferase alpha class A1.1
LOC104914628	695.279	-1.43142	0.379451	-3.77235	0.000161716	0.0099262	LOC104914628	104914628	uncharacterized LOC104914628
EPS8L2	13193.6	-1.42889	0.451562	-3.16433	0.00155443	0.019727	EPS8L2	100546951	EPS8 like 2
HPGDS	4019.34	-1.42695	0.45995	-3.1024	0.00191961	0.0217547	HPGDS	104910670	hematopoietic prostaglandin D synthase
PRKACA	642.74	-1.4269	0.481397	-2.96408	0.00303587	0.0262846	LOC104916140	104916140	cAMP-dependent protein kinase regulatory subunit-like	PRKACA	100859181	protein kinase, cAMP-dependent, catalytic, alpha	88	0	94
LOC104913818	11.7338	-1.42546	0.492547	-2.89407	0.00380284	0.0291944	LOC104913818	104913818	uncharacterized LOC104913818
PER2	3079.43	-1.42378	0.295714	-4.81471	1.47415e-06	0.0031012	PER2	100008571	period circadian regulator 2
FOLR3	208.178	-1.41766	0.507809	-2.79173	0.00524272	0.0337793	LOC104916251	104916251	folate receptor beta-like	FOLR3	112532752	folate receptor gamma	60	2e-129	92
SLC22A13L	451.484	-1.41554	0.492598	-2.87362	0.00405795	0.0300332	LOC100543002	100543002	solute carrier family 22 member 13-like	SLC22A13L	420422	solute carrier family 22 member 13-like	99	0	95
GSTA3	15602.4	-1.41241	0.439405	-3.21437	0.00130729	0.0185844	GSTA3	100379162	glutathione S-transferase
HSD17B13	7719.48	-1.40668	0.389904	-3.60776	0.000308848	0.0113864	LOC100542219	100542219	estradiol 17-beta-dehydrogenase 11-like	HSD17B13	422588	hydroxysteroid 17-beta dehydrogenase 13	97	0	93
TTC38	45834.9	-1.4043	0.453559	-3.09617	0.00196035	0.0218953	TTC38	100543596	tetratricopeptide repeat domain 38
HOGA1	188.699	-1.40387	0.500515	-2.80485	0.00503396	0.0333036	HOGA1	100548398	4-hydroxy-2-oxoglutarate aldolase 1
LGALS3	29900.8	-1.40197	0.467902	-2.99628	0.00273293	0.0249789	LGALS3	100548598	galectin 3
EPB41L3	1498.3	-1.40001	0.495479	-2.82557	0.00471973	0.0324322	LOC100550739	100550739	band 4.1-like protein 3	EPB41L3	421055	erythrocyte membrane protein band 4.1 like 3	90	0	98
EREG	267.803	-1.39793	0.435706	-3.20842	0.00133468	0.0187637	EREG	100538624	epiregulin
LOC104914518	3116.53	-1.3974	0.374424	-3.73214	0.00018986	0.010413	LOC104914518	104914518	epidermal growth factor receptor kinase substrate 8-like protein 3	LOC107050775	107050775	epidermal growth factor receptor kinase substrate 8-like protein 3	69	3e-174	90
MYO1A	644.959	-1.39625	0.433499	-3.22087	0.00127801	0.0182909	LOC109364678	109364678	unconventional myosin-Ia-like	MYO1A	396072	myosin IA	84	4e-104	94
TMEM125	658.85	-1.39552	0.441861	-3.15827	0.00158706	0.0198934	TMEM125	104912479	transmembrane protein 125
FLVCR2	2072.09	-1.39105	0.383734	-3.62503	0.000288924	0.0111856	FLVCR2	100544238	FLVCR heme transporter 2
EPHX1	4257.7	-1.38311	0.482116	-2.86883	0.00411994	0.0302011	EPHX1	100545721	epoxide hydrolase 1
LOC100551358	100.993	-1.38287	0.381444	-3.62534	0.000288576	0.0111856	LOC100551358	100551358	gap junction alpha-3 protein-like	LOC428702	428702	gap junction alpha-3 protein-like	72	0	94
CDHR2	25650.2	-1.38173	0.393377	-3.5125	0.000443914	0.0122267	CDHR2	100539775	cadherin related family member 2
SEC16B	366.924	-1.3814	0.46322	-2.98217	0.0028621	0.0255485	LOC100539712	100539712	protein transport protein Sec16B	SEC16B	424431	SEC16 homolog B, endoplasmic reticulum export factor	94	0	94
LOC104911740	318.003	-1.38	0.457909	-3.01369	0.00258089	0.0243932	LOC104911740	104911740	uncharacterized LOC104911740	LOC107053822	107053822	uncharacterized LOC107053822	57	0	92
SPTBN5	6762	-1.37992	0.502949	-2.74366	0.00607593	0.0365749	LOC104911087	104911087	spectrin beta chain, non-erythrocytic 4-like	SPTBN5	423225	spectrin beta, non-erythrocytic 5	85	0	95
LOC104914834	53.1931	-1.37969	0.468892	-2.94245	0.00325628	0.0270251	LOC104914834	104914834	uncharacterized LOC104914834
SEMA5B	17.1798	-1.37726	0.386861	-3.56008	0.000370744	0.0117685	LOC109368599	109368599	uncharacterized LOC109368599	SEMA5B	424248	semaphorin 5B	10	1e-118	95
LOC100540290	4078.62	-1.3766	0.471485	-2.91972	0.00350342	0.0280053	LOC100540290	100540290	C-factor-like
HPGDS	1742.92	-1.37598	0.453877	-3.03162	0.00243243	0.0238282	LOC104910671	104910671	uncharacterized LOC104910671	HPGDS	395863	hematopoietic prostaglandin D synthase	91	0	93
SLC6A4	852.211	-1.37406	0.383168	-3.58605	0.000335723	0.0114523	SLC6A4	100545036	solute carrier family 6 member 4
FCGBP	36092.8	-1.37267	0.53243	-2.57813	0.00993374	0.0480857	LOC100547689	100547689	zonadhesin-like	FCGBP	424904	Fc fragment of IgG binding protein	98	0	96
CLCN2	3620.64	-1.37013	0.481221	-2.84719	0.00441073	0.0313561	CLCN2	100544723	chloride voltage-gated channel 2
SEMA5B	593.829	-1.36691	0.347773	-3.93045	8.47855e-05	0.00869656	LOC100546910	100546910	semaphorin-5B	SEMA5B	424248	semaphorin 5B	85	0	98
PDZK1P1	4226.21	-1.36643	0.45766	-2.98569	0.00282938	0.025393	LOC104913792	104913792	Na(+)/H(+) exchange regulatory cofactor NHE-RF3-like	PDZK1P1	418460	PDZ domain containing 1 pseudogene 1	47	0	96
FETUB	785.652	-1.36402	0.514569	-2.65081	0.00802988	0.042658	FETUB	100544095	fetuin B
P2RY4	852.05	-1.36245	0.369861	-3.68368	0.000229888	0.0107907	P2RY4	100303703	pyrimidinergic receptor P2Y4
GOLT1A	250.645	-1.36175	0.464198	-2.93357	0.00335093	0.0273716	GOLT1A	104914504	golgi transport 1A
TSKU	8903.99	-1.36053	0.406838	-3.34416	0.000825314	0.0153023	TSKU	100543089	tsukushi, small leucine rich proteoglycan
MORN2	19.9634	-1.35968	0.375869	-3.61743	0.000297537	0.0112525	MORN2	104909516	MORN repeat containing 2
SEZ6L	36.0816	-1.35664	0.471499	-2.87729	0.00401104	0.0299161	SEZ6L	100541678	seizure related 6 homolog like
GYS2	325.484	-1.35657	0.508572	-2.66741	0.00764388	0.0415924	GYS2	100547308	glycogen synthase 2
DPP4	3378.46	-1.35165	0.493547	-2.73865	0.00616914	0.0369857	LOC100547424	100547424	dipeptidyl peptidase 4-like	DPP4	424187	dipeptidyl peptidase 4	64	0	97
ABCG2	26437.9	-1.34676	0.408791	-3.2945	0.000985976	0.0163899	ABCG2	100547328	ATP binding cassette subfamily G member 2 (Junior blood group)
LOC116216854	36.2664	-1.34582	0.384468	-3.50048	0.00046442	0.0123627	LOC116216854	116216854	uncharacterized LOC116216854
BCL2L15	4216.41	-1.34396	0.421007	-3.19226	0.00141163	0.0190678	BCL2L15	104914472	BCL2 like 15
RNF224	855.649	-1.34271	0.384733	-3.48999	0.000483047	0.0125403	LOC100547901	100547901	RING finger protein 224	RNF224	770924	ring finger protein 224	44	0	95
TMEM82	1337.08	-1.34125	0.406469	-3.29976	0.000967679	0.0162466	TMEM82	100548110	transmembrane protein 82
ARHGEF37	1357.59	-1.34064	0.425293	-3.15228	0.00161999	0.0200747	ARHGEF37	100544569	Rho guanine nucleotide exchange factor 37
ISX	3225.46	-1.34041	0.500685	-2.67715	0.00742511	0.0408876	ISX	100539024	intestine specific homeobox
LOC104911640	23.8678	-1.33978	0.340488	-3.93488	8.32385e-05	0.00869656	LOC104911640	104911640	uncharacterized LOC104911640
LOC104910740	15.6728	-1.3389	0.501528	-2.66965	0.00759305	0.0414964	LOC104910740	104910740	uncharacterized LOC104910740
GPT2	6485.05	-1.33836	0.477873	-2.80066	0.00509979	0.0334375	GPT2	100550762	glutamic--pyruvic transaminase 2
HEPACAM2	2929.88	-1.33797	0.436597	-3.06454	0.00218005	0.0227586	HEPACAM2	100539816	HEPACAM family member 2
KHK	319	-1.33794	0.490101	-2.72992	0.00633498	0.0375111	KHK	104915942	ketohexokinase
PER2	3184.9	-1.33686	0.285132	-4.68856	2.75129e-06	0.0031012	LOC104912585	104912585	period circadian protein homolog 2	PER2	374116	period circadian clock 2	99	0	95
BAAT	7885.23	-1.33629	0.382504	-3.49355	0.000476652	0.0125403	LOC100539658	100539658	acyl-coenzyme A amino acid N-acyltransferase 2	BAAT	769879	bile acid-CoA:amino acid N-acyltransferase	93	0	93
PON1	141.609	-1.33091	0.479674	-2.77462	0.0055267	0.0347153	LOC100303695	100303695	serum paraoxonase/arylesterase 2	PON1	395830	paraoxonase 1	100	0	96
KLB	1212.92	-1.32904	0.490834	-2.70772	0.0067747	0.0387095	KLB	100550543	klotho beta
GBA2	9290.87	-1.32665	0.391558	-3.38812	0.000703727	0.0143923	GBA2	100539072	glucosylceramidase beta 2
TMC5	11027.9	-1.32627	0.353555	-3.75125	0.000175957	0.0099262	TMC5	100545539	transmembrane channel like 5
ALDH1A1	9591.64	-1.32627	0.48931	-2.71049	0.00671845	0.0385243	LOC100542660	100542660	retinal dehydrogenase 1-like	ALDH1A1	395264	aldehyde dehydrogenase 1 family member A1	69	0	98
KCNK5	4057.13	-1.32479	0.387035	-3.42292	0.000619526	0.0138652	KCNK5	100548688	potassium two pore domain channel subfamily K member 5
C7H2orf88	7498.51	-1.3236	0.383105	-3.45493	0.000550426	0.0131466	C7H2orf88	104911634	chromosome 7 C2orf88 homolog
LOC100547576	157.447	-1.3233	0.390378	-3.38979	0.000699458	0.0143526	LOC100547576	100547576	UDP-glucuronosyltransferase 1-1-like	LOC121111295	121111295	UDP-glucuronosyltransferase 1A1-like	56	0	92
MYO1A	26628	-1.32154	0.414136	-3.19107	0.00141748	0.0190678	MYO1A	100545088	myosin IA
LOC104916095	298.854	-1.31807	0.512176	-2.57347	0.0100684	0.048408	LOC104916095	104916095	retinol dehydrogenase 12-like	LOC107056277	107056277	retinol dehydrogenase 12	99	0	93
LOC104916024	368.671	-1.31796	0.378513	-3.48194	0.000497797	0.0126774	LOC104916024	104916024	uncharacterized LOC104916024
ESPNL	9.82954	-1.31784	0.37555	-3.50909	0.000449646	0.0123338	ESPNL	109369363	espin like
LOC109370207	21.3488	-1.31225	0.512136	-2.56231	0.010398	0.0493383	LOC109370207	109370207	uncharacterized LOC109370207
RAP1GAP1	204.725	-1.31093	0.356446	-3.67777	0.000235283	0.0107907	LOC104914202	104914202	rap1 GTPase-activating protein 1-like	RAP1GAP1	769475	RAP1 GTPase activating protein 1	88	0	94
GDF9	18.4898	-1.30513	0.494672	-2.63837	0.00833056	0.0435529	GDF9	100548155	growth differentiation factor 9
URAH	117.451	-1.30432	0.392207	-3.3256	0.000882279	0.0156287	LOC100546870	100546870	5-hydroxyisourate hydrolase-like	URAH	415859	5-hydroxyisourate hydrolase	57	0	92
LOC116217286	91.9546	-1.30374	0.332518	-3.92079	8.82581e-05	0.00876171	LOC116217286	116217286	uncharacterized LOC116217286
PRAP1	4540.57	-1.30351	0.392835	-3.31822	0.000905922	0.015793	LOC104911879	104911879	proline-rich acidic protein 1-like	PRAP1	770818	proline rich acidic protein 1	91	8e-173	92
ARL13A	16.6492	-1.30323	0.496977	-2.62231	0.00873371	0.0447385	ARL13A	100538534	ADP ribosylation factor like GTPase 13A
ACSL1	103.314	-1.30318	0.341967	-3.81083	0.000138499	0.0099262	LOC104910647	104910647	uncharacterized LOC104910647	ACSL1	422547	acyl-CoA synthetase long-chain family member 1	77	3e-137	92
SLC26A1	1003.17	-1.29961	0.396286	-3.27948	0.00103997	0.0166133	SLC26A1	100543437	solute carrier family 26 member 1
AOX1	22664.6	-1.29912	0.434945	-2.98686	0.00281859	0.0253345	AOX1	100548803	aldehyde oxidase 1
LOC104916167	1201.71	-1.2978	0.465461	-2.7882	0.00530015	0.0340013	LOC104916167	104916167	butyrophilin subfamily 1 member A1-like	LOC112531052	112531052	cingulin-like	36	0	91
LOC104914163	1735.54	-1.29735	0.349169	-3.71553	0.000202781	0.0105342	LOC104914163	104914163	uncharacterized LOC104914163
MOGAT2	1881.06	-1.2966	0.474445	-2.73287	0.00627843	0.0373219	MOGAT2	100548635	monoacylglycerol O-acyltransferase 2
CYSRT1	1969.05	-1.29636	0.36986	-3.50499	0.000456617	0.0123606	LOC104913653	104913653	cysteine-rich tail protein 1-like	CYSRT1	770862	cysteine rich tail 1	97	0	93
SLC2A5	6852.5	-1.29557	0.382796	-3.3845	0.000713093	0.014416	LOC100544886	100544886	solute carrier family 2, facilitated glucose transporter member 5	SLC2A5	419438	solute carrier family 2 member 5	89	0	91
GUCA2B	142952	-1.29161	0.458365	-2.81787	0.0048344	0.0327744	LOC100543851	100543851	guanylin-like	GUCA2B	419498	guanylate cyclase activator 2B (uroguanylin)	85	0	93
EPB41L3	3238.93	-1.29151	0.474354	-2.72268	0.0064755	0.0378643	LOC100548280	100548280	band 4.1-like protein 3	EPB41L3	421055	erythrocyte membrane protein band 4.1 like 3	91	0	98
MEP1B	6618.82	-1.29056	0.470037	-2.74565	0.00603913	0.0364522	LOC100545010	100545010	meprin A subunit beta	MEP1B	421097	meprin A subunit beta	94	0	97
HAP1	2881.51	-1.29024	0.391185	-3.29828	0.000972783	0.0162466	HAP1	104909338	huntingtin associated protein 1
PKDCCB	101.292	-1.28984	0.455582	-2.83119	0.00463757	0.0321253	LOC100546859	100546859	extracellular tyrosine-protein kinase PKDCC-like	PKDCCB	423451	protein kinase domain containing, cytoplasmic b	92	0	94
TMEM45L	10.9299	-1.28699	0.483775	-2.66031	0.00780677	0.0420697	LOC100546884	100546884	transmembrane protein 45B-like	TMEM45L	419726	transmembrane protein 45 like	68	0	92
CLRN3	4064.33	-1.28604	0.347528	-3.70054	0.000215139	0.0105342	CLRN3	100545684	clarin 3
ALDH1A1	30487.6	-1.28557	0.487576	-2.63666	0.00837272	0.0436442	LOC104915075	104915075	retinal dehydrogenase 1	ALDH1A1	395264	aldehyde dehydrogenase 1 family member A1	97	0	94
HSD11B1B	5240.14	-1.28464	0.406199	-3.16259	0.00156374	0.019789	LOC100550517	100550517	corticosteroid 11-beta-dehydrogenase isozyme 1-like	HSD11B1B	419861	hydroxysteroid 11-beta dehydrogenase 1B	93	0	91
NR1I3	668.012	-1.2839	0.447474	-2.86922	0.00411491	0.0302011	NR1I3	100545857	nuclear receptor subfamily 1 group I member 3
REN	232.162	-1.2824	0.484183	-2.64859	0.00808278	0.0428111	REN	100544109	renin
ESPN	1652.15	-1.27742	0.323631	-3.94714	7.90898e-05	0.00869656	ESPN	100544268	espin
PTGR1	7844.95	-1.27689	0.459743	-2.7774	0.00547962	0.0346502	PTGR1	100540778	prostaglandin reductase 1
TBX19	10.0515	-1.27613	0.355293	-3.59176	0.00032845	0.0114523	TBX19	100542001	T-box transcription factor 19
HSD11B2	3284.25	-1.27548	0.349701	-3.64734	0.00026497	0.0109246	HSD11B2	100548201	hydroxysteroid 11-beta dehydrogenase 2
ZFYVE28A	394.004	-1.27523	0.331289	-3.8493	0.000118457	0.00935205	LOC100541754	100541754	lateral signaling target protein 2 homolog	ZFYVE28A	422889	zinc finger FYVE-type containing 28A	70	0	97
SLC4A10	7726.85	-1.27412	0.489654	-2.60207	0.0092663	0.0464074	LOC104911702	104911702	dipeptidyl peptidase 4-like	SLC4A10	424188	solute carrier family 4 member 10	39	0	92
LOC104913691	1193.9	-1.27378	0.387805	-3.28459	0.00102131	0.0165529	LOC104913691	104913691	centrosome-associated protein 350	LOC417131	417131	centrosome-associated protein 350-like	97	0	92
GSG1	22.5857	-1.27259	0.372437	-3.41694	0.00063329	0.013997	GSG1	100541128	germ cell associated 1
CARNS1	170.676	-1.26892	0.344062	-3.68805	0.000225978	0.0107907	CARNS1	100548525	carnosine synthase 1
TMEM37	3601.23	-1.26787	0.383321	-3.30758	0.000941062	0.016064	TMEM37	100547527	transmembrane protein 37
FA2H	4147.23	-1.26719	0.355731	-3.56223	0.000367723	0.0117685	FA2H	100545282	fatty acid 2-hydroxylase
CLDN5	818.447	-1.26506	0.377129	-3.35444	0.00079526	0.0150158	CLDN5	104916873	claudin 5
CLCA1	133305	-1.26262	0.478865	-2.6367	0.00837169	0.0436442	LOC100548708	100548708	calcium-activated chloride channel regulator 1-like	CLCA1	424523	chloride channel accessory	99	0	93
CFAP73	623.979	-1.26234	0.300204	-4.20495	2.61145e-05	0.00688536	CFAP73	104913582	cilia and flagella associated protein 73
PRKACA	2492.6	-1.26149	0.462404	-2.72812	0.00636963	0.0375901	LOC100544740	100544740	cGMP-dependent protein kinase 2-like	PRKACA	100859181	protein kinase, cAMP-dependent, catalytic, alpha	81	0	94
TSPAN1	41108.6	-1.26015	0.375696	-3.35418	0.000796	0.0150158	TSPAN1	104912463	tetraspanin 1
DPYD	48.0678	-1.25995	0.448299	-2.81052	0.00494616	0.033055	LOC104912364	104912364	dihydropyrimidine dehydrogenase [NADP(+)]-like	DPYD	429083	dihydropyrimidine dehydrogenase	81	2e-153	97
LOC109364174	86.6554	-1.25949	0.379949	-3.3149	0.000916768	0.0158472	LOC109364174	109364174	UDP-glucuronosyltransferase 1-2-like
SLC27A4	4373.72	-1.25584	0.338687	-3.70796	0.000208932	0.0105342	SLC27A4	100541836	solute carrier family 27 member 4
PDZK1P1	10327.3	-1.25407	0.449176	-2.79194	0.0052393	0.0337793	LOC100541742	100541742	Na(+)/H(+) exchange regulatory cofactor NHE-RF3-like	PDZK1P1	418460	PDZ domain containing 1 pseudogene 1	95	0	93
LOC104917606	30.501	-1.24905	0.408373	-3.0586	0.00222372	0.0229332	LOC104917606	104917606	uncharacterized LOC104917606
CYP4V2	5242.86	-1.24129	0.426125	-2.91296	0.00358017	0.0282399	LOC100549160	100549160	cytochrome P450 4V2	CYP4V2	415121	cytochrome P450 family 4 subfamily V member 2	98	0	92
DEGS2	5819.46	-1.23987	0.433197	-2.86213	0.00420803	0.0305087	DEGS2	100547168	delta 4-desaturase, sphingolipid 2
LOC104913278	24.2914	-1.23902	0.302379	-4.09758	4.17491e-05	0.00772793	LOC104913278	104913278	uncharacterized LOC104913278
S100Z	32.0745	-1.2347	0.360548	-3.42452	0.000615895	0.0138036	S100Z	104914964	S100 calcium binding protein Z
PACSIN1	2944.14	-1.23459	0.423674	-2.91401	0.00356819	0.0282399	PACSIN1	100550570	protein kinase C and casein kinase substrate in neurons 1
LOC104916025	1385.26	-1.22539	0.430575	-2.84593	0.00442816	0.0314251	LOC104916025	104916025	acetylcholinesterase-like
CYP4F11	5986.7	-1.22428	0.375664	-3.25899	0.0011181	0.0171543	LOC100550430	100550430	cytochrome P450 4F22	CYP4F11	100859277	cytochrome P450 family 4 subfamily F member 11	93	0	93
LOC104914271	1367.91	-1.2233	0.38504	-3.17707	0.00148769	0.0193729	LOC104914271	104914271	cAMP-dependent protein kinase inhibitor beta-like	LOC768829	768829	protein kinase (cAMP-dependent, catalytic) inhibitor beta	90	0	90
CBR1	32671.1	-1.22254	0.41828	-2.92278	0.00346919	0.0278305	CBR1	100550018	carbonyl reductase 1
ABAT	6167.34	-1.22184	0.405004	-3.01687	0.00255401	0.0242829	ABAT	100549381	4-aminobutyrate aminotransferase
CPNE7	100.314	-1.22147	0.305792	-3.99445	6.48459e-05	0.00869656	CPNE7	100545180	copine 7
MYO15B	16264.6	-1.22079	0.368639	-3.3116	0.000927625	0.0159419	MYO15B	104913791	myosin XVB
ABCB6	1130.89	-1.22006	0.371508	-3.28409	0.00102313	0.0165529	ABCB6	100550650	ATP binding cassette subfamily B member 6 (Langereis blood group)
GSTZ1	1142.12	-1.21867	0.352632	-3.45593	0.000548407	0.0131398	GSTZ1	100547417	glutathione S-transferase zeta 1
RAPGEFL1	1146.76	-1.21847	0.431539	-2.82354	0.00474967	0.0325247	RAPGEFL1	104915928	Rap guanine nucleotide exchange factor like 1
SEMA5B	71.6204	-1.21775	0.349158	-3.48767	0.000487257	0.0125567	LOC104911789	104911789	uncharacterized LOC104911789	SEMA5B	424248	semaphorin 5B	38	2e-176	98
MEP1B	2250.28	-1.21719	0.417221	-2.91737	0.00352995	0.028088	LOC104910325	104910325	meprin A subunit beta	MEP1B	421097	meprin A subunit beta	49	0	97
SLC5A1	33111.4	-1.21648	0.425432	-2.85941	0.00424436	0.030639	SLC5A1	723986	solute carrier family 5 member 1
F7	66.2561	-1.21619	0.307216	-3.95873	7.53492e-05	0.00869656	F7	100548839	coagulation factor VII
CDS1	328.773	-1.21546	0.380148	-3.19735	0.00138698	0.0189656	LOC104910610	104910610	uncharacterized LOC104910610	CDS1	422611	CDP-diacylglycerol synthase 1	89	0	96
HPGD	8082.57	-1.21071	0.428211	-2.82736	0.00469335	0.0323532	HPGD	100550540	15-hydroxyprostaglandin dehydrogenase
RNF223	868.823	-1.21001	0.408484	-2.9622	0.00305447	0.0262974	RNF223	104914132	ring finger protein 223
PGLYRP2	303.77	-1.20999	0.396566	-3.05116	0.00227955	0.0231674	PGLYRP2	100539691	peptidoglycan recognition protein 2
RHBDL3	212.393	-1.20789	0.429151	-2.81461	0.00488369	0.03286	RHBDL3	100544045	rhomboid like 3
S100B	346.073	-1.20708	0.466346	-2.58837	0.009643	0.0474218	S100B	100545888	S100 calcium binding protein B
MYO7B	9815.76	-1.20695	0.434464	-2.77802	0.00546905	0.0345977	MYO7B	100548863	myosin VIIB
ATP7B	1956.2	-1.20543	0.43622	-2.76336	0.0057209	0.0354218	ATP7B	100541545	ATPase copper transporting beta
ENTPD8L2	1851.2	-1.20351	0.377669	-3.18667	0.00143923	0.0191717	LOC100547592	100547592	ectonucleoside triphosphate diphosphohydrolase 8-like	ENTPD8L2	427778	ectonucleoside triphosphate diphosphohydrolase 8 like 2	64	0	95
LOC104915521	178.387	-1.20333	0.40209	-2.99269	0.00276528	0.0251222	LOC104915521	104915521	uncharacterized LOC104915521
CFAP70	1056.57	-1.19966	0.448989	-2.67192	0.00754197	0.041324	CFAP70	109370194	cilia and flagella associated protein 70
LOC104912175	28561.3	-1.19869	0.428643	-2.79649	0.00516616	0.0335536	LOC104912175	104912175	uncharacterized LOC104912175
CSAD	2133.5	-1.19853	0.402213	-2.97983	0.00288411	0.025634	CSAD	100547396	cysteine sulfinic acid decarboxylase
CYB561	1374.04	-1.19832	0.312544	-3.83408	0.000126037	0.00957131	LOC100541947	100541947	cytochrome b561	CYB561	419952	cytochrome b561	93	0	92
CDH4	345.74	-1.19748	0.408232	-2.93333	0.00335346	0.0273716	LOC100544203	100544203	cadherin-4	CDH4	419222	cadherin 4	93	0	97
DOCK3	100.665	-1.1963	0.22532	-5.30935	1.10015e-07	0.00195497	LOC104913109	104913109	dedicator of cytokinesis protein 3-like	DOCK3	107048988	dedicator of cytokinesis 3	72	0	97
UGT1A1	27134.6	-1.19589	0.407089	-2.93767	0.00330694	0.0272887	LOC100547885	100547885	UDP-glucuronosyltransferase 1-1-like	UGT1A1	424028	UDP glucuronosyltransferase family 1 member A1	99	0	94
CYP46A1	7395.74	-1.19518	0.397271	-3.00848	0.0026256	0.0245822	LOC100546708	100546708	cholesterol 24-hydroxylase	CYP46A1	423450	cytochrome P450 family 46 subfamily A member 1	98	0	93
PRR5L	3813.23	-1.19494	0.354041	-3.37514	0.000737795	0.0145581	PRR5L	100542474	proline rich 5 like
ZFYVE28A	479.353	-1.19488	0.353979	-3.37557	0.000736626	0.0145581	LOC104910857	104910857	lateral signaling target protein 2 homolog	ZFYVE28A	422889	zinc finger FYVE-type containing 28A	71	0	92
TM6SF2	230.918	-1.19475	0.409175	-2.91989	0.00350154	0.0280053	TM6SF2	100542922	transmembrane 6 superfamily member 2
SLC5A6	2849.12	-1.19429	0.34072	-3.5052	0.00045626	0.0123606	SLC5A6	100540099	solute carrier family 5 member 6
CDH4	179.475	-1.19379	0.420559	-2.83858	0.00453151	0.031828	LOC104914057	104914057	cadherin-4-like	CDH4	419222	cadherin 4	84	0	97
XDH	4444.47	-1.19242	0.373421	-3.19322	0.00140696	0.0190678	XDH	100544067	xanthine dehydrogenase
ATF3	2036.15	-1.1917	0.257926	-4.62033	3.83125e-06	0.00314617	ATF3	100538667	activating transcription factor 3
SLC22A18	1183.92	-1.18844	0.41665	-2.85238	0.00433936	0.0310678	LOC104911037	104911037	solute carrier family 22 member 18-like	SLC22A18	423089	solute carrier family 22 member 18	93	0	95
LMBR1L	183.688	-1.18798	0.394092	-3.01449	0.00257412	0.0243932	LMBR1L	100551418	limb development membrane protein 1 like
CRIP1	39955.8	-1.18687	0.312616	-3.79657	0.00014671	0.0099262	CRIP1	100543477	cysteine rich protein 1
LOC116217311	2689.94	-1.18472	0.35459	-3.34111	0.000834439	0.0153023	LOC116217311	116217311	uncharacterized LOC116217311
LOC104917200	143.584	-1.18137	0.364405	-3.24192	0.00118726	0.0176698	LOC104917200	104917200	uncharacterized LOC104917200
CD9	212.409	-1.17978	0.37747	-3.1255	0.00177504	0.0211269	CD9	100134841	CD9 molecule
LOC104917314	46.3193	-1.17764	0.424896	-2.7716	0.00557813	0.0349518	LOC104917314	104917314	14-3-3 protein gamma-B
LOC104916113	1168.37	-1.17741	0.401783	-2.93046	0.00338456	0.0275383	LOC104916113	104916113	acetylcholinesterase-like
SEMA3B	1286.69	-1.17584	0.338735	-3.47127	0.000517998	0.0128072	SEMA3B	100538798	semaphorin 3B
PDE4DIP	20.927	-1.17205	0.30287	-3.86982	0.000108917	0.00921645	LOC104912332	104912332	myomegalin	PDE4DIP	425735	phosphodiesterase 4D interacting protein	80	0	94
CLIC5	10060.9	-1.17134	0.347057	-3.37507	0.000737962	0.0145581	CLIC5	100549817	chloride intracellular channel 5
LOC104910812	5987.55	-1.16841	0.324043	-3.60573	0.000311283	0.011399	LOC104910812	104910812	NACHT, LRR and PYD domains-containing protein 1b allele 2-like
SLC25A34	1003.46	-1.1671	0.368325	-3.16867	0.00153139	0.0196058	SLC25A34	100547957	solute carrier family 25 member 34
SLC16A8	20.1535	-1.16567	0.402123	-2.89878	0.00374612	0.0288926	SLC16A8	100549344	solute carrier family 16 member 8
ADAMTS8	143.94	-1.16528	0.408121	-2.85524	0.0043005	0.0308767	LOC104914342	104914342	uncharacterized LOC104914342	ADAMTS8	769222	ADAM metallopeptidase with thrombospondin type 1 motif, 8	33	0	91
PPFIBP2	99.0085	-1.16467	0.3478	-3.34868	0.000811963	0.0152402	LOC104910994	104910994	liprin-beta-2-like	PPFIBP2	428843	PPFIA binding protein 2	28	6e-147	97
DPYD	64.1366	-1.16435	0.429044	-2.71382	0.00665133	0.0384119	LOC116217003	116217003	dihydropyrimidine dehydrogenase [NADP(+)]-like	DPYD	429083	dihydropyrimidine dehydrogenase	69	0	96
SERINC2	904.172	-1.16409	0.265194	-4.38959	1.13564e-05	0.00496492	SERINC2	100541635	serine incorporator 2
LOC104914707	123.514	-1.1617	0.342514	-3.39167	0.000694669	0.0143526	LOC104914707	104914707	uncharacterized LOC104914707
BAMBI	1014.18	-1.16025	0.435673	-2.66311	0.00774218	0.0419041	BAMBI	100540171	BMP and activin membrane bound inhibitor
NHSL1	273.83	-1.15918	0.398104	-2.91176	0.00359403	0.028254	LOC109366074	109366074	uncharacterized protein KIAA1522 homolog	NHSL1	421680	NHS like 1	41	0	93
LOC104909987	202.56	-1.15877	0.420386	-2.75645	0.00584327	0.0357558	LOC104909987	104909987	uncharacterized LOC104909987
LOC104916852	51.9049	-1.15678	0.371669	-3.11239	0.00185577	0.0214945	LOC104916852	104916852	uncharacterized LOC104916852
ATP1A1	72226.8	-1.15523	0.304381	-3.79536	0.000147429	0.0099262	ATP1A1	100303690	ATPase Na+/K+ transporting subunit alpha 1
UPK1B	34.0064	-1.15506	0.431993	-2.6738	0.00749979	0.0411713	UPK1B	100548473	uroplakin 1B
VIL1	45124.3	-1.15406	0.372149	-3.10107	0.00192824	0.0217709	VIL1	100303702	villin 1
FABP3	4563.37	-1.1529	0.256706	-4.49112	7.0851e-06	0.00411734	LOC100541482	100541482	fatty acid-binding protein, heart	FABP3	419557	fatty acid binding protein 3	99	0	94
LOC116217296	251.56	-1.15112	0.397937	-2.89272	0.00381924	0.0292099	LOC116217296	116217296	uncharacterized LOC116217296	LOC417131	417131	centrosome-associated protein 350-like	99	0	94
LOC100549869	1777.99	-1.15022	0.385179	-2.98619	0.00282473	0.025364	LOC100549869	100549869	p53 apoptosis effector related to PMP-22-like
LOC116217200	250.926	-1.14991	0.4203	-2.73594	0.00622031	0.0371421	LOC116217200	116217200	uncharacterized LOC116217200
NIBAN2	11106.3	-1.14845	0.292533	-3.92589	8.64091e-05	0.00869656	NIBAN2	100539626	niban apoptosis regulator 2
ZP1	891.614	-1.14791	0.372676	-3.08018	0.00206875	0.0221918	ZP1	100134835	zona pellucida glycoprotein 1
LOC116217464	18.1898	-1.14563	0.257397	-4.45082	8.55422e-06	0.00460632	LOC116217464	116217464	uncharacterized LOC116217464
TJP3	3365.37	-1.14506	0.336535	-3.4025	0.000667715	0.0141914	TJP3	100543275	tight junction protein 3
SLC4A4	530.605	-1.14384	0.37432	-3.05579	0.00224472	0.0230437	LOC104910674	104910674	electrogenic sodium bicarbonate cotransporter 1-like	SLC4A4	422649	solute carrier family 4 member 4	89	0	98
LOC104913298	1380.94	-1.14377	0.334205	-3.42237	0.000620785	0.0138759	LOC104913298	104913298	LON peptidase N-terminal domain and RING finger protein 1-like	LOC416263	416263	LON peptidase N-terminal domain and RING finger protein 2-like	99	0	92
SESN2	992.179	-1.14332	0.386596	-2.95739	0.00310252	0.0264924	LOC104914282	104914282	sestrin-2	SESN2	100858796	sestrin 2	72	0	97
ASPDH	31.0572	-1.14164	0.40428	-2.82388	0.00474459	0.032515	ASPDH	104917106	aspartate dehydrogenase domain containing
FHAD1	341.106	-1.13795	0.326204	-3.48845	0.000485829	0.0125567	FHAD1	104914190	forkhead associated phosphopeptide binding domain 1
LOC104911529	12.3019	-1.13691	0.395193	-2.87683	0.00401688	0.0299161	LOC104911529	104911529	uncharacterized LOC104911529
GLOD5	2611.5	-1.13643	0.373301	-3.04428	0.00233235	0.023482	GLOD5	100547121	glyoxalase domain containing 5
ABAT	173.771	-1.13505	0.402438	-2.82045	0.00479569	0.0326372	LOC104913366	104913366	4-aminobutyrate aminotransferase, mitochondrial-like	ABAT	416642	4-aminobutyrate aminotransferase	83	0	91
PRRT1B	102.703	-1.13481	0.340028	-3.3374	0.000845661	0.015355	PRRT1B	104913679	proline rich transmembrane protein 1B
CNGA4	319.523	-1.13445	0.337326	-3.36308	0.000770792	0.0148075	LOC104909423	104909423	cyclic nucleotide-gated cation channel alpha-4	CNGA4	430630	cyclic nucleotide gated channel alpha 4	92	0	92
VWA5A2	72.663	-1.13421	0.43796	-2.58976	0.00960435	0.0472899	LOC104914378	104914378	von Willebrand factor A domain-containing protein 5A-like	VWA5A2	431270	von Willebrand factor A domain containing 5A 2	72	0	93
IGSF5	1741.83	-1.13361	0.372733	-3.04134	0.00235531	0.0235343	IGSF5	104914382	immunoglobulin superfamily member 5
SORL1	5264.04	-1.1319	0.396554	-2.85435	0.00431244	0.0309386	SORL1	100548262	sortilin related receptor 1
LOC104912430	52.1576	-1.13145	0.301933	-3.74734	0.000178721	0.0100502	LOC104912430	104912430	E3 ubiquitin-protein ligase RNF170-like	LOC100859636	100859636	RING finger protein 170-like	99	0	94
RAP1GAP1	313.4	-1.13115	0.315295	-3.58758	0.000333763	0.0114523	LOC104914172	104914172	rap1 GTPase-activating protein 1	RAP1GAP1	769475	RAP1 GTPase activating protein 1	48	0	95
ZMYND12	1119.12	-1.13101	0.403167	-2.80532	0.0050266	0.0332921	ZMYND12	100548926	zinc finger MYND-type containing 12
AOX2	234.508	-1.12991	0.38327	-2.94809	0.00319746	0.0268384	LOC100549268	100549268	aldehyde oxidase 2-like	AOX2	424072	aldehyde oxidase 2	98	0	96
CDA	201.544	-1.12988	0.368071	-3.06975	0.00214241	0.0225137	LOC109364940	109364940	uncharacterized LOC109364940	CDA	771849	cytidine deaminase	88	0	90
LOC116216416	46.7569	-1.12889	0.432926	-2.60758	0.00911836	0.0460322	LOC116216416	116216416	uncharacterized LOC116216416
ZZEF1	13632.8	-1.12713	0.338107	-3.33364	0.000857167	0.0154795	LOC100541118	100541118	zinc finger ZZ-type and EF-hand domain-containing protein 1	ZZEF1	417496	zinc finger ZZ-type and EF-hand domain containing 1	97	0	97
LOC100548974	1354.21	-1.1271	0.370356	-3.04328	0.00234012	0.023507	LOC100548974	100548974	acyl-CoA dehydrogenase family member 11-like	LOC417013	417013	putative acyl-CoA dehydrogenase AidB-like	95	0	95
CORO2A	8070.3	-1.12632	0.306504	-3.67474	0.00023809	0.0107907	CORO2A	104915328	coronin 2A
ANO4	212.178	-1.12382	0.421166	-2.66836	0.0076222	0.0415608	ANO4	100550831	anoctamin 4
CIART	234.067	-1.12288	0.222582	-5.0448	4.53987e-07	0.0031012	CIART	104914432	circadian associated repressor of transcription
SDCBP2	9129.34	-1.12276	0.353801	-3.17342	0.00150655	0.0194434	SDCBP2	100541577	syndecan binding protein 2
TMEM269	12760.1	-1.12142	0.383026	-2.9278	0.00341372	0.027649	TMEM269	104914173	transmembrane protein 269
PAQR5	2859.1	-1.12034	0.41728	-2.68486	0.00725602	0.040281	PAQR5	100547997	progestin and adipoQ receptor family member 5
TRAIL-LIKE	3294.77	-1.11912	0.396222	-2.82447	0.00473592	0.0324854	LOC100541463	100541463	tumor necrosis factor ligand superfamily member 10-like	TRAIL-LIKE	395283	TNF-related apoptosis inducing ligand-like	85	0	92
CA9	439.569	-1.11857	0.378991	-2.95144	0.00316299	0.0266742	LOC100540154	100540154	carbonic anhydrase 9-like	CA9	770004	carbonic anhydrase 9	90	0	92
SLC22A15	136.549	-1.11848	0.303253	-3.68829	0.000225769	0.0107907	SLC22A15	100547558	solute carrier family 22 member 15
KRT7	54162.3	-1.11331	0.276407	-4.02781	5.62993e-05	0.00866365	LOC100545322	100545322	keratin, type II cytoskeletal cochleal	KRT7	395772	keratin 7	99	0	96
LOC116217597	530.286	-1.11268	0.413539	-2.69062	0.00713189	0.0398782	LOC116217597	116217597	uncharacterized LOC116217597
MISP	14197.5	-1.11223	0.37045	-3.00239	0.00267868	0.0247298	MISP	104914692	mitotic spindle positioning
OCLN	2381.23	-1.11023	0.328852	-3.37608	0.000735252	0.0145581	LOC116216166	116216166	occludin-like	OCLN	396026	occludin	83	0	95
HSPB7	345.044	-1.10887	0.426303	-2.60112	0.00929189	0.0464725	HSPB7	100549641	heat shock protein family B (small) member 7
HNF4A	4224.54	-1.10847	0.394235	-2.81171	0.00492796	0.0329889	HNF4A	100538599	hepatocyte nuclear factor 4 alpha
ELOVL7	1385.19	-1.10769	0.371568	-2.98112	0.002872	0.025578	ELOVL7	104914910	ELOVL fatty acid elongase 7
CDS1	2888.57	-1.10715	0.360557	-3.07067	0.00213578	0.0224706	CDS1	100545832	CDP-diacylglycerol synthase 1
GPRC5C	2328.62	-1.10687	0.29213	-3.78895	0.000151284	0.0099262	GPRC5C	100551430	G protein-coupled receptor class C group 5 member C
MAP7D2	634.577	-1.10684	0.348326	-3.17759	0.00148503	0.0193729	LOC104915025	104915025	MAP7 domain-containing protein 2-like	MAP7D2	418607	MAP7 domain containing 2	22	0	97
SLC22A18	1042.12	-1.10653	0.408156	-2.71106	0.00670693	0.0384955	LOC100539914	100539914	solute carrier family 22 member 18-like	SLC22A18	423089	solute carrier family 22 member 18	96	0	95
CCDC73	17.8264	-1.10556	0.332898	-3.32103	0.000896871	0.0157403	CCDC73	104910925	coiled-coil domain containing 73
MTTP	2230.83	-1.10433	0.379085	-2.91313	0.00357822	0.0282399	MTTP	100545321	microsomal triglyceride transfer protein
PDE3A	406.17	-1.10345	0.360941	-3.05715	0.00223449	0.0230052	LOC100540515	100540515	cGMP-inhibited 3',5'-cyclic phosphodiesterase A	PDE3A	418185	phosphodiesterase 3A	88	0	98
LOC104912979	8398.83	-1.10312	0.39269	-2.80913	0.00496759	0.0330909	LOC104912979	104912979	C-factor-like
UPP1	1066.05	-1.10272	0.307216	-3.58939	0.000331451	0.0114523	UPP1	100541348	uridine phosphorylase 1
SPIRE2	6473.23	-1.10263	0.384252	-2.86954	0.00411065	0.0302011	SPIRE2	100546107	spire type actin nucleation factor 2
LOC104913175	10.962	-1.10211	0.388636	-2.83585	0.00457046	0.03195	LOC104913175	104913175	uncharacterized LOC104913175
ABCB1	5935.98	-1.10209	0.329501	-3.34473	0.000823637	0.0153023	LOC104911427	104911427	phosphatidylcholine translocator ABCB4-like	ABCB1	395712	ATP binding cassette subfamily B member 1	96	0	93
LOC100545821	5315.75	-1.10202	0.378048	-2.91502	0.00355662	0.0282254	LOC100545821	100545821	aldo-keto reductase family 1 member B1-like
EMP1	3029.08	-1.10173	0.278955	-3.9495	7.83142e-05	0.00869656	EMP1	100541279	epithelial membrane protein 1
IHH	1792.9	-1.10136	0.346001	-3.18312	0.00145695	0.0192053	IHH	104911756	Indian hedgehog signaling molecule
FAP	2569.65	-1.10092	0.345755	-3.18409	0.00145209	0.0192053	LOC100547273	100547273	prolyl endopeptidase FAP	FAP	424186	fibroblast activation protein alpha	52	0	93
TRPM6	525.992	-1.10059	0.370383	-2.97148	0.00296364	0.0260197	LOC104915085	104915085	transient receptor potential cation channel subfamily M member 6-like	TRPM6	100859603	transient receptor potential cation channel subfamily M member 6	79	0	96
C10H1orf210	2329.65	-1.10058	0.370169	-2.97319	0.00294718	0.0259279	C10H1orf210	104912480	chromosome 10 C1orf210 homolog
LOC109367979	11.7615	-1.09917	0.39494	-2.78313	0.00538379	0.0343156	LOC109367979	109367979	uncharacterized LOC109367979	LOC423229	423229	cytosolic phospholipase A2 epsilon-like	80	6e-133	97
LOC109364190	22.406	-1.09913	0.335593	-3.27518	0.00105594	0.0166941	LOC109364190	109364190	uncharacterized LOC109364190
SLC4A4	1515.61	-1.09897	0.366111	-3.00174	0.00268441	0.0247336	LOC100540841	100540841	electrogenic sodium bicarbonate cotransporter 1-like	SLC4A4	422649	solute carrier family 4 member 4	82	0	97
TENM3	558.994	-1.09743	0.335627	-3.2698	0.00107623	0.0168318	LOC100546493	100546493	teneurin-3-like	TENM3	422557	teneurin transmembrane protein 3	96	0	98
RNF152	2404.48	-1.09688	0.425683	-2.57676	0.00997322	0.0482111	RNF152	100546701	ring finger protein 152
LOC100543069	1034.92	-1.09566	0.359997	-3.04353	0.0023382	0.023507	LOC100543069	100543069	atrial natriuretic peptide receptor 1-like	LOC107055115	107055115	atrial natriuretic peptide receptor 1-like	98	0	97
PRLR	1904.72	-1.09246	0.424144	-2.57569	0.010004	0.0482759	PRLR	100126248	prolactin receptor
CGN	15911.5	-1.09164	0.326315	-3.34537	0.00082172	0.0153023	CGN	100544052	cingulin
DAO	168.922	-1.09127	0.353759	-3.08478	0.00203703	0.022153	DAO	100538439	D-amino acid oxidase
TENM3	76.346	-1.0893	0.361441	-3.01376	0.00258031	0.0243932	LOC104910692	104910692	teneurin-4-like	TENM3	422557	teneurin transmembrane protein 3	24	0	99
LOC109370490	24.1109	-1.08915	0.388721	-2.80188	0.00508057	0.0334005	LOC109370490	109370490	uncharacterized LOC109370490
PNPLA1L	59.8505	-1.08695	0.394412	-2.75587	0.00585357	0.0357686	LOC100542403	100542403	patatin-like phospholipase domain-containing protein 1	PNPLA1L	428258	patatin like phospholipase domain containing 1 like	92	0	92
MST1R	2589.3	-1.08687	0.304001	-3.57521	0.000349949	0.0116651	MST1R	100548868	macrophage stimulating 1 receptor
PIP5K1B	2114.7	-1.08425	0.350795	-3.09083	0.00199601	0.0219351	PIP5K1B	100540819	phosphatidylinositol-4-phosphate 5-kinase type 1 beta
VTN	62.8507	-1.08024	0.400429	-2.69772	0.00698171	0.0394232	VTN	100540405	vitronectin
LOC104914393	145.71	-1.07923	0.330908	-3.26143	0.0011085	0.0170604	LOC104914393	104914393	uncharacterized LOC104914393
ALDH9A1	19722.5	-1.07854	0.336897	-3.2014	0.00136762	0.0189387	ALDH9A1	100546048	aldehyde dehydrogenase 9 family member A1
TRPM6	1690.67	-1.07836	0.365725	-2.94857	0.00319252	0.0268105	LOC104915083	104915083	transient receptor potential cation channel subfamily M member 6-like	TRPM6	100859603	transient receptor potential cation channel subfamily M member 6	99	0	92
PPARG	2889.72	-1.07742	0.346442	-3.10994	0.00187124	0.0215926	PPARG	100540960	peroxisome proliferator activated receptor gamma
AGXT2	527.672	-1.07621	0.363217	-2.96299	0.00304669	0.0262871	AGXT2	100541842	alanine--glyoxylate aminotransferase 2
LOC109368558	67.3522	-1.07508	0.358092	-3.00224	0.00268002	0.0247298	LOC109368558	109368558	uncharacterized LOC109368558
DRD4	373.377	-1.07429	0.384579	-2.79342	0.00521536	0.033713	DRD4	100546496	dopamine receptor D4
F2	1730.45	-1.07233	0.403867	-2.65516	0.00792706	0.0422761	F2	100549057	coagulation factor II, thrombin
MBOAT2	73.0824	-1.0721	0.403398	-2.65768	0.00786816	0.0421885	MBOAT2	100548793	membrane bound O-acyltransferase domain containing 2
CNNM4	5095.87	-1.07194	0.275197	-3.89517	9.81287e-05	0.00908201	CNNM4	100539096	cyclin and CBS domain divalent metal cation transport mediator 4
TRPM6	731.092	-1.06977	0.373805	-2.86183	0.00421203	0.0305221	LOC100543277	100543277	transient receptor potential cation channel subfamily M member 6-like	TRPM6	100859603	transient receptor potential cation channel subfamily M member 6	92	0	96
CRYL1	629.596	-1.0694	0.380681	-2.80918	0.00496679	0.0330909	LOC109365474	109365474	lambda-crystallin homolog	CRYL1	418953	crystallin lambda 1	48	1e-101	95
KLF4	1447.54	-1.06776	0.405406	-2.6338	0.00844357	0.0438233	LOC104915228	104915228	Krueppel-like factor 4	KLF4	770254	Kruppel like factor 4	95	0	98
TMEM139	3607	-1.06745	0.358347	-2.97883	0.00289352	0.0256961	TMEM139	104912880	transmembrane protein 139
TMEM45B	8388.92	-1.06639	0.331641	-3.21551	0.00130213	0.0185295	LOC100546734	100546734	transmembrane protein 45B	TMEM45B	419725	transmembrane protein 45B	95	0	90
TMEM184A	4213.36	-1.06617	0.295506	-3.60793	0.000308649	0.0113864	TMEM184A	100548971	transmembrane protein 184A
C4BPM	75.3318	-1.06606	0.226117	-4.71465	2.42129e-06	0.0031012	LOC104914480	104914480	uncharacterized LOC104914480	C4BPM	395384	complement component 4 binding protein, membrane	47	0	96
LOC109369446	130.805	-1.06605	0.357361	-2.98312	0.00285323	0.0255297	LOC109369446	109369446	uncharacterized LOC109369446
CENPV	823.411	-1.06594	0.333262	-3.1985	0.00138146	0.0189656	CENPV	109370600	centromere protein V
CFAP45	308.579	-1.06577	0.40382	-2.63922	0.00830958	0.0435527	CFAP45	100546584	cilia and flagella associated protein 45
SULT1E1	11528.7	-1.06549	0.396654	-2.68618	0.00722732	0.040197	LOC109367286	109367286	sulfotransferase 1 family member D1-like	SULT1E1	422662	sulfotransferase family 1E member 1	96	0	94
LOC104910509	4337.18	-1.06532	0.358097	-2.97495	0.00293032	0.0258549	LOC104910509	104910509	uncharacterized LOC104910509
SCNN1A	3810.58	-1.0653	0.391136	-2.72359	0.00645764	0.0378456	SCNN1A	100546783	sodium channel epithelial 1 alpha subunit
ANKS4B	8026.9	-1.06476	0.313195	-3.39966	0.000674703	0.0142396	ANKS4B	100541725	ankyrin repeat and sterile alpha motif domain containing 4B
VEGFA	2293.38	-1.06438	0.295324	-3.60411	0.000313225	0.011399	VEGFA	100539186	vascular endothelial growth factor A
PDE3A	620.762	-1.06419	0.361312	-2.94533	0.00322608	0.0269249	LOC104911680	104911680	cGMP-inhibited 3',5'-cyclic phosphodiesterase A	PDE3A	418185	phosphodiesterase 3A	98	0	98
PARP3	3439.16	-1.06251	0.366959	-2.89546	0.00378607	0.0290997	PARP3	100551477	poly(ADP-ribose) polymerase family member 3
UGP2	8835.89	-1.06099	0.322215	-3.29279	0.000991995	0.0164285	UGP2	100539801	UDP-glucose pyrophosphorylase 2
SUSD2	165.734	-1.06054	0.401084	-2.64417	0.00818907	0.0431042	SUSD2	100544152	sushi domain containing 2
A1CF	2848.54	-1.06009	0.39909	-2.65628	0.0079008	0.0422052	A1CF	100540486	APOBEC1 complementation factor
ENDOD1	5427.86	-1.05827	0.338319	-3.12801	0.00175992	0.0210209	ENDOD1	100547205	endonuclease domain containing 1
LOC104912922	33.3751	-1.0581	0.279769	-3.78205	0.000155544	0.0099262	LOC104912922	104912922	uncharacterized LOC104912922
LOC109365902	23.6954	-1.05721	0.363664	-2.9071	0.003648	0.028432	LOC109365902	109365902	uncharacterized LOC109365902	LOC112532213	112532213	uncharacterized LOC112532213	32	0	96
FZD5	11811	-1.05704	0.338559	-3.12218	0.0017952	0.0212604	FZD5	100538891	frizzled class receptor 5
TMC7	3903.93	-1.05076	0.306797	-3.42494	0.000614936	0.0138036	LOC100545386	100545386	transmembrane channel-like protein 7	TMC7	416610	transmembrane channel like 7	76	0	92
LOC104909932	18.253	-1.04986	0.340486	-3.08342	0.00204635	0.0221918	LOC104909932	104909932	uncharacterized LOC104909932
MTMR11	87.1939	-1.04895	0.327549	-3.20241	0.00136283	0.0189052	LOC104916506	104916506	uncharacterized LOC104916506	MTMR11	100857251	myotubularin related protein 11	100	2e-104	97
SERPINB6	9561.8	-1.04873	0.240841	-4.35444	1.3341e-05	0.00536372	LOC100544228	100544228	serpin B6	SERPINB6	420895	serpin peptidase inhibitor, clade B (ovalbumin), member 6	65	0	90
UTS2RL	891.646	-1.04851	0.357883	-2.92975	0.00339233	0.0275686	LOC100539852	100539852	urotensin-2 receptor-like	UTS2RL	771154	urotensin-2 receptor-like	98	0	94
LOC104912650	590.82	-1.04775	0.300588	-3.48567	0.000490908	0.0126061	LOC104912650	104912650	uncharacterized LOC104912650
SLC16A10	644.65	-1.04743	0.327492	-3.19835	0.00138218	0.0189656	LOC104909849	104909849	monocarboxylate transporter 10-like	SLC16A10	421753	solute carrier family 16 member 10	72	0	97
GLB1L2	2158.84	-1.04717	0.316656	-3.30697	0.000943106	0.016064	GLB1L2	100540196	galactosidase beta 1 like 2
LOC116216414	58.5017	-1.04664	0.351419	-2.97832	0.00289833	0.0257112	LOC116216414	116216414	uncharacterized LOC116216414
LOC104912681	157.827	-1.04647	0.34005	-3.0774	0.00208812	0.0222067	LOC104912681	104912681	protein O-mannosyl-transferase TMTC2-like
SLC9A2	6596.54	-1.04629	0.359808	-2.90791	0.00363851	0.0283968	LOC100543289	100543289	sodium/hydrogen exchanger 2	SLC9A2	418719	solute carrier family 9 member A2	99	0	95
CDC14B	412.105	-1.04616	0.335532	-3.11791	0.00182141	0.0213924	LOC109364010	109364010	uncharacterized LOC109364010	CDC14B	427473	cell division cycle 14B	77	0	94
LOC104912078	456.925	-1.04245	0.33608	-3.1018	0.0019235	0.0217573	LOC104912078	104912078	aldo-keto reductase family 1 member B7-like
IRS2	2231.55	-1.04152	0.3405	-3.05879	0.0022223	0.0229332	IRS2	100548754	insulin receptor substrate 2
ANK3	525.258	-1.04134	0.349477	-2.97972	0.00288509	0.025634	LOC104911918	104911918	ankyrin-3-like	ANK3	396309	ankyrin 3	85	0	96
MGST2	4774.7	-1.04083	0.309674	-3.36105	0.000776481	0.0148686	MGST2	100541198	microsomal glutathione S-transferase 2
LOC104911016	250.954	-1.03849	0.287517	-3.61192	0.000303942	0.0113317	LOC104911016	104911016	receptor-type tyrosine-protein phosphatase eta-like
C3H7orf57	15.6883	-1.03672	0.340862	-3.04148	0.00235419	0.0235343	C3H7orf57	100541193	chromosome 3 C7orf57 homolog
AHR2	781.905	-1.03568	0.393599	-2.6313	0.00850595	0.0439903	LOC100545583	100545583	aryl hydrocarbon receptor-like	AHR2	424033	aryl hydrocarbon receptor 2	98	0	91
SPTB	2619.14	-1.03385	0.35895	-2.88022	0.00397402	0.0298065	SPTB	100548184	spectrin beta, erythrocytic
TENM3	722.198	-1.03297	0.316606	-3.26262	0.00110386	0.0170273	LOC104910639	104910639	teneurin-3-like	TENM3	422557	teneurin transmembrane protein 3	20	0	97
UGT2A1	8700.4	-1.03268	0.389213	-2.65325	0.00797206	0.0424306	LOC100549312	100549312	UDP-glucuronosyltransferase 2C1-like	UGT2A1	422660	UDP glucuronosyltransferase 2 family, polypeptide A1, complex locus	75	0	96
SLC4A4	70.0024	-1.03224	0.390906	-2.64063	0.00827523	0.0434527	LOC104910587	104910587	electrogenic sodium bicarbonate cotransporter 1-like	SLC4A4	422649	solute carrier family 4 member 4	45	0	98
CDHR5	9597.17	-1.03193	0.324214	-3.18288	0.00145817	0.0192053	CDHR5	104910955	cadherin related family member 5
CCDC68	7173.39	-1.02995	0.370478	-2.78005	0.00543511	0.0344812	CCDC68	104916844	coiled-coil domain containing 68
MTARC1	20466.8	-1.0297	0.314778	-3.27121	0.00107089	0.0168108	MTARC1	100549101	mitochondrial amidoxime reducing component 2
ENTPD5	7409.52	-1.0295	0.399337	-2.57803	0.00993667	0.0480867	ENTPD5	100539042	ectonucleoside triphosphate diphosphohydrolase 5 (inactive)
MAP7D2	2402.62	-1.02637	0.344116	-2.98262	0.00285792	0.0255485	LOC100550324	100550324	MAP7 domain-containing protein 2	MAP7D2	418607	MAP7 domain containing 2	96	0	97
EHHADH	5058.52	-1.02606	0.374896	-2.73692	0.00620178	0.0371063	EHHADH	100551164	enoyl-CoA hydratase and 3-hydroxyacyl CoA dehydrogenase
UPP2	211.301	-1.02551	0.271316	-3.77976	0.000156979	0.0099262	UPP2	100548549	uridine phosphorylase 2
FAM83F	1107.54	-1.02445	0.34958	-2.93052	0.00338396	0.0275383	FAM83F	100545402	family with sequence similarity 83 member F
EPHA1	1143.11	-1.02295	0.293127	-3.48979	0.000483406	0.0125403	LOC104912906	104912906	ephrin type-A receptor 1-like	EPHA1	378782	EPH receptor A1	63	0	97
MNR2	680.81	-1.02192	0.396914	-2.57465	0.0100341	0.0483216	LOC100546840	100546840	motor neuron and pancreas homeobox protein 1-like	MNR2	395769	homeodomain protein	44	0	94
LOC104916875	512.215	-1.02103	0.386243	-2.64348	0.00820576	0.0431537	LOC104916875	104916875	uncharacterized LOC104916875
LOC104909215	9.03763	-1.02086	0.331931	-3.07551	0.0021014	0.0222803	LOC104909215	104909215	coagulation factor VII-like	LOC424748	424748	coagulation factor IX-like	44	9e-171	93
SNX22	2273.34	-1.02008	0.398684	-2.55861	0.010509	0.0496209	SNX22	100550370	sorting nexin 22
ITM2B	10108.2	-1.0184	0.274716	-3.7071	0.000209644	0.0105342	ITM2B	100549043	integral membrane protein 2B
MPP1	9505.24	-1.01765	0.315209	-3.22849	0.00124445	0.018116	MPP1	100539602	membrane palmitoylated protein 1
CA14	11.1007	-1.01748	0.340475	-2.98842	0.00280423	0.0252811	CA14	100539423	carbonic anhydrase 14
GCSH	1117.47	-1.01735	0.365769	-2.78141	0.0054123	0.0344171	GCSH	100548915	glycine cleavage system protein H
PALMD	8102.33	-1.01714	0.39188	-2.59555	0.00944407	0.0469167	PALMD	100550501	palmdelphin
NR1H4	3598.67	-1.01526	0.349335	-2.90627	0.00365767	0.0284691	NR1H4	100549912	nuclear receptor subfamily 1 group H member 4
EPS8	2750.41	-1.01411	0.312048	-3.24987	0.00115459	0.0174648	LOC104911754	104911754	epidermal growth factor receptor kinase substrate 8-like	EPS8	418174	epidermal growth factor receptor pathway substrate 8	96	0	98
LOC100539819	14868.3	-1.01404	0.385709	-2.62903	0.00856276	0.0441813	LOC100539819	100539819	cytochrome b reductase 1
ABCB1	33344.5	-1.01343	0.334028	-3.03397	0.00241357	0.0237941	LOC100303709	100303709	ATP-dependent translocase ABCB1	ABCB1	395712	ATP binding cassette subfamily B member 1	98	0	95
MALRD1	692.756	-1.01242	0.383282	-2.64146	0.00825503	0.0433615	LOC104911444	104911444	MAM and LDL-receptor class A domain-containing protein 1-like	MALRD1	420512	MAM and LDL receptor class A domain containing 1	94	0	94
SLC39A5	256.467	-1.01107	0.331305	-3.05178	0.00227491	0.0231674	LOC104916944	104916944	zinc transporter ZIP5-like	SLC39A5	100858866	solute carrier family 39 member 5	100	9e-167	92
PDE8B	13.4198	-1.00901	0.366478	-2.75326	0.00590055	0.0359331	PDE8B	100542722	phosphodiesterase 8B
ADAP1L	2445.57	-1.00728	0.353032	-2.85323	0.00432768	0.0310092	LOC100548269	100548269	arf-GAP with dual PH domain-containing protein 1-like	ADAP1L	100858460	arf-GAP with dual PH domain-containing protein 1-like	95	0	97
HOXA13	143.031	-1.00667	0.363728	-2.76764	0.00564642	0.0351252	LOC104916457	104916457	homeobox protein Hox-A13	HOXA13	373934	homeobox A13	94	0	99
LOC109367785	12.2902	-1.00625	0.341429	-2.94716	0.00320711	0.0268949	LOC109367785	109367785	uncharacterized LOC109367785
SLC16A14	774.947	-1.00415	0.321739	-3.12099	0.00180241	0.0212958	SLC16A14	100541717	solute carrier family 16 member 14
ZBTB16	225.67	-1.00256	0.273529	-3.66529	0.000247054	0.0107907	ZBTB16	100541579	zinc finger and BTB domain containing 16
LAD1	3655.5	-1.00145	0.313762	-3.19175	0.00141413	0.0190678	LAD1	104914451	ladinin 1
LOC104914660	1082.49	-1.00067	0.271805	-3.68158	0.000231792	0.0107907	LOC104914660	104914660	signal-transducing adaptor protein 2-like
ANK3	1088.09	-1.0003	0.338187	-2.95782	0.00309824	0.0264819	LOC100547889	100547889	ankyrin-3	ANK3	396309	ankyrin 3	97	0	98
C4orf48	2766.5	1.00058	0.318074	3.14573	0.00165672	0.0203174	LOC104910854	104910854	neuropeptide-like protein C4orf48 homolog	C4orf48	422894	chromosome 4 open reading frame 48	92	0	90
LOC104912361	250.206	1.00267	0.258491	3.87894	0.000104914	0.00918383	LOC104912361	104912361	cell division cycle 7-related protein kinase-like
LOC104911575	219.878	1.00646	0.318388	3.16112	0.00157161	0.0198209	LOC104911575	104911575	uncharacterized LOC104911575
KCNAB1	1263.55	1.00722	0.365489	2.75581	0.00585475	0.0357686	KCNAB1	100544034	potassium voltage-gated channel subfamily A member regulatory beta subunit 1
LOC104913840	19.2324	1.00745	0.362136	2.78195	0.0054033	0.0344022	LOC104913840	104913840	scavenger receptor cysteine-rich type 1 protein M130-like
DNA2	659.21	1.01915	0.258157	3.94779	7.88772e-05	0.00869656	DNA2	100541252	DNA replication helicase/nuclease 2
CORIN	69.45	1.02287	0.395237	2.588	0.00965354	0.047426	CORIN	100545419	corin, serine peptidase
LOC104913661	12.3732	1.02416	0.389439	2.62985	0.00854238	0.0441145	LOC104913661	104913661	uncharacterized LOC104913661	LOC107052191	107052191	uncharacterized LOC107052191	50	0	92
GPLD1	23.0134	1.03036	0.294238	3.50179	0.000462144	0.0123627	GPLD1	100546397	glycosylphosphatidylinositol specific phospholipase D1
LOC104911722	14.1701	1.03544	0.381036	2.71743	0.0065792	0.0382338	LOC104911722	104911722	uncharacterized LOC104911722
LOC104915671	8.58995	1.04039	0.403981	2.57535	0.0100138	0.0482759	LOC104915671	104915671	T cell receptor alpha variable 4-like
MDK	3070.13	1.05039	0.408208	2.57316	0.0100773	0.0484171	MDK	100549774	midkine
PFN4	404.114	1.05436	0.366056	2.88032	0.00397269	0.0298065	PFN4	100545777	profilin family member 4
IL6	11.3454	1.06755	0.376761	2.8335	0.00460415	0.0320668	IL6	100548599	interleukin 6
DNAH8	10.2439	1.08216	0.386675	2.79863	0.00513203	0.0335033	LOC100548996	100548996	dynein heavy chain 8, axonemal	DNAH8	100858112	dynein axonemal heavy chain 8	94	0	97
MYBL1	1872.04	1.08452	0.337523	3.21318	0.00131272	0.0186318	MYBL1	100542523	MYB proto-oncogene like 1
RGCC	433.331	1.10787	0.418726	2.64581	0.00814967	0.0429987	LOC100544170	100544170	uncharacterized LOC100544170	RGCC	418833	regulator of cell cycle	38	0	94
SLBP	964.915	1.12412	0.297843	3.7742	0.00016052	0.0099262	LOC100546705	100546705	histone RNA hairpin-binding protein	SLBP	422902	stem-loop binding protein	100	0	93
VXN	41.445	1.12439	0.315257	3.56657	0.000361684	0.0117451	VXN	100542063	vexin
CORIN	23.3538	1.12823	0.411461	2.74202	0.00610629	0.0366955	LOC104910772	104910772	atrial natriuretic peptide-converting enzyme-like	CORIN	100857733	corin, serine peptidase	62	0	93
LIN28B	36.8017	1.13526	0.413973	2.74236	0.00610001	0.0366702	LIN28B	100548739	lin-28 homolog B
DCK2	2414.5	1.136	0.296378	3.83293	0.000126626	0.00957505	LOC100551225	100551225	deoxycytidine kinase-like	DCK2	770922	deoxycytidine kinase 2	94	0	94
LOC104916899	43.4596	1.13683	0.354427	3.20752	0.00133885	0.0187926	LOC104916899	104916899	T cell receptor alpha variable 4-like
TUBA3E	90.186	1.15656	0.386356	2.99352	0.00275779	0.0251055	LOC100545648	100545648	tubulin alpha-3 chain	TUBA3E	425049	tubulin alpha-3 chain-like	96	0	95
TDRD5	13.9932	1.18022	0.432281	2.73021	0.00632947	0.0375041	TDRD5	100544661	tudor domain containing 5
LOC104914020	20.1692	1.20577	0.434172	2.77718	0.00548331	0.0346502	LOC104914020	104914020	uncharacterized LOC104914020
BLEC1	561.029	1.22297	0.35417	3.45307	0.000554255	0.0132203	LOC100538559	100538559	C-type lectin domain family 2 member B	BLEC1	404776	c-type lectin like 1, MHCB region	21	2e-120	93
XG	490.794	1.22618	0.46315	2.64748	0.00810951	0.0429018	XG	104916250	Xg glycoprotein (Xg blood group)
CXCL13L3	1589.22	1.25648	0.459205	2.73621	0.00621509	0.0371421	LOC104910575	104910575	interleukin-8-like	CXCL13L3	422511	C-X-C motif chemokine ligand 13-like 3	94	0	92
VPS29L	106.718	1.27292	0.425987	2.98817	0.00280654	0.0252811	LOC100549896	100549896	vacuolar protein sorting-associated protein 29-like	VPS29L	416931	VPS29 retromer complex component like	91	0	90
MSX2	67.6455	1.2939	0.475128	2.72328	0.00646378	0.0378456	MSX2	100547644	msh homeobox 2
USH2A	34.612	1.2984	0.420216	3.08985	0.00200256	0.0219766	USH2A	100550889	usherin
LOC104915601	14.6271	1.43091	0.455198	3.14348	0.00166951	0.0203506	LOC104915601	104915601	antigen WC1.1-like
LOC116217743	19.1346	1.54773	0.36991	4.18408	2.86325e-05	0.00695569	LOC116217743	116217743	T cell receptor alpha variable 4-like
LOC109367183	34.5883	1.57938	0.37868	4.17074	3.03607e-05	0.00707153	LOC109367183	109367183	uncharacterized LOC109367183
LHCGR	13.7168	1.66656	0.566778	2.94042	0.00327771	0.0271159	LHCGR	100303684	luteinizing hormone/choriogonadotropin receptor

## Sheet: AME(OO)R to MM at 2 DPI
Supplementary Table 1.2. Differentially expressed genes in the cecal tonsil transcriptome in the AMEOO/R group compared to the M/M group at 2 DPI.
Merged Gene Name	Base Mean	Log2 Fold Change	Standard Error	Test Statistic	p-value	FDR-adjusted p-value	Turkey Gene Name	Turkey Gene ID	Turkey Gene Description	Chicken Ortholog Name	Chicken Ortholog ID	Chicken Ortholog Description	Coverage	E value	% Identity
DIO3	68.4212	-3.72454	0.66947	-5.56341	2.64547e-08	1.78162e-05	DIO3	104911266	iodothyronine deiodinase 3
LYZ	13381.4	-3.0733	0.674198	-4.55845	5.1533e-06	0.000471641	LYZ	100547044	lysozyme
LY6CLEL	202.105	-3.038	0.659414	-4.60711	4.08296e-06	0.000418013	LOC100541044	100541044	lymphocyte antigen 6E-like	LY6CLEL	420301	lymphocyte antigen 6 complex, locus E-like	92	0	90
GPNMB	1498	-2.95975	0.733645	-4.03431	5.47635e-05	0.00221093	GPNMB	100548752	glycoprotein nmb
OCSTAMP	233.035	-2.93125	0.665442	-4.40496	1.05802e-05	0.000732239	OCSTAMP	104914051	osteoclast stimulatory transmembrane protein
MYBPC3	109.532	-2.52677	0.461399	-5.47633	4.34236e-08	2.10218e-05	LOC100551308	100551308	myosin-binding protein C, cardiac-type	MYBPC3	396013	myosin binding protein C3	85	0	96
ADTRP	78.8037	-2.5005	0.54613	-4.57859	4.68124e-06	0.000449312	ADTRP	104910101	androgen dependent TFPI regulating protein
LOC104909824	86.9205	-2.44553	0.842614	-2.90231	0.00370418	0.0361115	LOC104909824	104909824	amine sulfotransferase-like
TM4SF19	336.194	-2.3025	0.539018	-4.27165	1.94034e-05	0.00108355	TM4SF19	104912604	transmembrane 4 L six family member 19
SLC37A2	11477.7	-2.14774	0.624822	-3.43736	0.000587416	0.0103384	SLC37A2	100543075	solute carrier family 37 member 2
C1QTNF4	221.127	-2.12574	0.423469	-5.01983	5.17184e-07	0.000113463	C1QTNF4	100547525	C1q and TNF related 4
TLR15	283.733	-2.08559	0.559501	-3.72759	0.000193317	0.00511858	LOC100542515	100542515	toll-like receptor 2	TLR15	421219	toll-like receptor 15	66	0	94
CLDN5	818.447	-2.00977	0.376254	-5.34151	9.21764e-08	3.11047e-05	CLDN5	104916873	claudin 5
CSF3	119.469	-1.97389	0.571878	-3.45159	0.00055729	0.0101216	CSF3	100545706	colony stimulating factor 3
IL18BP	485.034	-1.92383	0.493752	-3.89634	9.76563e-05	0.00326972	IL18BP	104915691	interleukin 18 binding protein
LOC104916926	155.91	-1.91497	0.624812	-3.06487	0.00217762	0.0254697	LOC104916926	104916926	mucin-3B
SEPTIN4	124.41	-1.64433	0.369003	-4.45615	8.34451e-06	0.000643953	LOC100550408	100550408	septin-4	SEPTIN4	770762	septin 4	99	0	92
ATP6V0D2	230.223	-1.63281	0.423365	-3.85675	0.000114907	0.0035577	LOC100540064	100540064	V-type proton ATPase subunit d 2	ATP6V0D2	420210	ATPase H+ transporting V0 subunit d2	93	0	93
LOC100545478	83.9061	-1.62352	0.454073	-3.57546	0.000349613	0.00751961	LOC100545478	100545478	keratin, type II cytoskeletal cochleal-like	LOC426897	426897	keratin, type II cuticular Hb4-like	31	0	92
FMO3	108.513	-1.47137	0.520018	-2.82946	0.00466267	0.042698	LOC100540834	100540834	putative dimethylaniline monooxygenase [N-oxide-forming] 6	FMO3	395267	flavin containing monooxygenase 3	71	0	95
FMO3	384.55	-1.46275	0.518936	-2.81875	0.00482117	0.0438098	LOC100550448	100550448	dimethylaniline monooxygenase [N-oxide-forming] 3-like	FMO3	395267	flavin containing monooxygenase 3	82	0	93
F13A1	2031.41	-1.44881	0.499178	-2.90239	0.00370332	0.0361115	F13A1	100539806	coagulation factor XIII A chain
SERPINB10B	78.3197	-1.42777	0.488438	-2.92313	0.00346534	0.0345791	LOC100546242	100546242	heterochromatin-associated protein MENT	SERPINB10B	395715	serpin peptidase inhibitor, clade B (ovalbumin), member 10 B	95	0	92
GRIK3	118.826	-1.42757	0.396617	-3.59937	0.000318991	0.00709305	GRIK3	100541991	glutamate ionotropic receptor kainate type subunit 3
MMP10	2135.09	-1.42024	0.414173	-3.4291	0.000605587	0.0105152	LOC100544485	100544485	stromelysin-1-like	MMP10	418981	matrix metallopeptidase 10	99	0	94
IL17C	48.6582	-1.40047	0.380652	-3.67913	0.000234029	0.00573202	IL17C	100544567	interleukin 17C
IL1R2	1402.38	-1.3256	0.375729	-3.52806	0.000418619	0.00837074	IL1R2	100542672	interleukin 1 receptor type 2
SERPINB2	85.1812	-1.32257	0.446808	-2.96003	0.00307611	0.0318973	LOC100544385	100544385	serpin B10-like	SERPINB2	420896	serpin family B member 2	94	0	96
CYP1B1	146.827	-1.28135	0.457796	-2.79896	0.00512675	0.0458403	LOC100542888	100542888	cytochrome P450 1B1	CYP1B1	421466	cytochrome P450 family 1 subfamily B member 1	98	0	92
HSPB7	345.044	-1.23561	0.425121	-2.9065	0.00365499	0.0358885	HSPB7	100549641	heat shock protein family B (small) member 7
SLC22A4	1468.35	-1.18663	0.402023	-2.95165	0.00316084	0.0325778	LOC100547540	100547540	solute carrier family 22 member 4	SLC22A4	416327	solute carrier family 22 member 4	99	0	90
F7	66.2561	-1.17439	0.307452	-3.81975	0.000133585	0.00395332	F7	100548839	coagulation factor VII
CD36	1321.64	-1.11899	0.312446	-3.58137	0.000341794	0.00741374	CD36	100541847	CD36 molecule
CPNE7	100.314	-1.03471	0.305111	-3.39125	0.00069575	0.0115415	CPNE7	100545180	copine 7
CST3	48042.1	-1.01737	0.228198	-4.45827	8.26257e-06	0.00064085	LOC100551296	100551296	cystatin	CST3	396497	cystatin C	99	0	93
TM4SF4	1058.52	-1.01602	0.222986	-4.55642	5.20322e-06	0.000471641	TM4SF4	100545492	transmembrane 4 L six family member 4
PINLYP	1451.29	-1.01227	0.317006	-3.19321	0.00140702	0.0186488	LOC104914759	104914759	phospholipase A2 inhibitor and Ly6/PLAUR domain-containing protein-like	PINLYP	426893	phospholipase A2 inhibitor and LY6/PLAUR domain containing	97	0	91
SLC7A11	700.48	-1.01167	0.328195	-3.08252	0.00205259	0.0244164	SLC7A11	100541353	solute carrier family 7 member 11
KRABZFP	191.245	-1.01051	0.282748	-3.5739	0.000351706	0.00753669	LOC100539476	100539476	protein CD300H-like	KRABZFP	769812	KRAB domain containing zinc finger protein	60	0	89
DCK2	2414.5	1.00417	0.295385	3.39954	0.000674986	0.011318	LOC100551225	100551225	deoxycytidine kinase-like	DCK2	770922	deoxycytidine kinase 2	94	0	94
RRM2	3612.39	1.00459	0.259533	3.87077	0.000108492	0.00345665	RRM2	100550737	ribonucleotide reductase regulatory subunit M2
GVINP1	831.317	1.10914	0.292453	3.79255	0.000149109	0.00428814	LOC100549612	100549612	interferon-induced very large GTPase 1	GVINP1	428660	GTPase, very large interferon inducible pseudogene 1	91	0	92
ENDOUL	640.04	1.49359	0.392557	3.80476	0.00014194	0.00412835	LOC100550526	100550526	poly(U)-specific endoribonuclease-like	ENDOUL	418221	endonuclease, poly(U) specific	27	0	94
LOC104910765	888.483	1.49506	0.391407	3.81972	0.000133605	0.00395332	LOC104910765	104910765	uncharacterized LOC104910765
IFI6	890.782	1.51158	0.443549	3.40791	0.000654618	0.011096	LOC100550948	100550948	interferon alpha-inducible protein 27-like protein 2B	IFI6	403120	interferon alpha inducible protein 6	97	0	95
LOC100550016	239.798	1.6027	0.382609	4.18887	2.80343e-05	0.00140656	LOC100550016	100550016	heat shock 70 kDa protein 12A-like	LOC124416954	124416954	heat shock 70 kDa protein 12A-like	99	0	90
LOC100548116	85.9933	1.89717	0.3894	4.87202	1.10461e-06	0.000176884	LOC100548116	100548116	erythroblast NAD(P)(+)--arginine ADP-ribosyltransferase-like
LOC104916595	258.327	2.40203	0.612514	3.9216	8.79634e-05	0.00303563	LOC104916595	104916595	erythroblast NAD(P)(+)--arginine ADP-ribosyltransferase-like

## Sheet: BBS(OO)R to MM at 2 DPI
Supplementary Table 1.3. Differentially expressed genes in the cecal tonsil transcriptome in the BBSOO/R group compared to the M/M group at 2 DPI.
Merged Gene Name	Base Mean	Log2 Fold Change	Standard Error	Test Statistic	p-value	FDR-adjusted p-value	Turkey Gene Name	Turkey Gene ID	Turkey Gene Description	Chicken Ortholog Name	Chicken Ortholog ID	Chicken Ortholog Description	Coverage	E value	% Identity
None
