# Supplementary material for: Evaluating two live-attenuated vaccines against Salmonella enterica serovar Reading in turkeys: reduced tissue colonization and cecal tonsil transcriptome responses
Source: Front Vet Sci. 2024 Dec 19;11:1502303. doi: 10.3389/fvets.2024.1502303 (PMC11694450; doi:10.3389/fvets.2024.1502303)
Supplement: Supplementary file 5 [file Table_2.xlsx]

## Sheet: Supplementary Table 2
Supplementary Table 2. Over-represented GO-Slim Biological Process terms associated with differentially expressed genes in the M/R group compared to the M/M group at 2 DPI.
Analysis Type:	PANTHER Overrepresentation Test (Released 20240226)
Annotation Version and Release Date:	PANTHER version 19.0 Released 2024-06-19
Analyzed List:	Client Text Box Input (Gallus gallus)
Reference List:	Gallus gallus (all genes in database)
Test Type:	FISHER
Correction:	FDR
PANTHER GO-Slim Biological Process	Gallus gallus - REFLIST (18366)	Client Text Box Input (402)	Client Text Box Input (expected)	Client Text Box Input (over/under)	Client Text Box Input (fold Enrichment)	Client Text Box Input (raw P-value)	Client Text Box Input (FDR)
long-chain fatty acid transport (GO:0015909)	8	3	0.18	+	17.13	0.000537	0.0419
peptide catabolic process (GO:0043171)	14	4	0.31	+	13.05	0.00019	0.0236
monocarboxylic acid transport (GO:0015718)	51	12	1.12	+	10.75	7.55e-10	3.97e-07
glutathione metabolic process (GO:0006749)	27	5	0.59	+	8.46	0.000266	0.0295
fatty acid transport (GO:0015908)	27	5	0.59	+	8.46	0.000266	0.028
amino acid catabolic process (GO:0009063)	44	7	0.96	+	7.27	4.35e-05	0.00654
sodium ion transport (GO:0006814)	78	11	1.71	+	6.44	1.01e-06	0.000353
carboxylic acid transport (GO:0046942)	132	18	2.89	+	6.23	6.39e-10	6.72e-07
organic acid transport (GO:0015849)	132	18	2.89	+	6.23	6.39e-10	4.48e-07
organic anion transport (GO:0015711)	177	22	3.87	+	5.68	5.02e-11	1.06e-07
small molecule catabolic process (GO:0044282)	117	12	2.56	+	4.69	9.93e-06	0.0019
sulfur compound metabolic process (GO:0006790)	125	10	2.74	+	3.65	0.000428	0.0375
homeostatic process (GO:0042592)	242	15	5.3	+	2.83	0.000302	0.0303
monoatomic cation transport (GO:0006812)	335	20	7.33	+	2.73	5.32e-05	0.00746
transmembrane transport (GO:0055085)	559	32	12.24	+	2.62	7.82e-07	0.000329
organic acid metabolic process (GO:0006082)	315	18	6.89	+	2.61	0.000215	0.0251
oxoacid metabolic process (GO:0043436)	299	17	6.54	+	2.6	0.000339	0.031
monoatomic ion transport (GO:0006811)	410	23	8.97	+	2.56	3.93e-05	0.00636
metal ion transport (GO:0030001)	306	17	6.7	+	2.54	0.000442	0.0358
small molecule metabolic process (GO:0044281)	586	30	12.83	+	2.34	1.77e-05	0.0031
organic substance transport (GO:0071702)	590	29	12.91	+	2.25	7.1e-05	0.00934
transport (GO:0006810)	1580	64	34.58	+	1.85	1.39e-06	0.000417
localization (GO:0051179)	1845	71	40.38	+	1.76	2.11e-06	0.000556
establishment of localization (GO:0051234)	1666	64	36.47	+	1.76	9.02e-06	0.0019
macromolecule metabolic process (GO:0043170)	2494	25	54.59	-	0.46	2.91e-06	0.000681
macromolecule biosynthetic process (GO:0009059)	1117	9	24.45	-	0.37	0.000434	0.0366
macromolecule catabolic process (GO:0009057)	386	0	8.45	-	< 0.01	0.000308	0.0295
